# Supplementary material for: Post-translational modification gene signatures implicate FBXW7 in immune and vascular dysregulation of Moyamoya disease
Source: Front Genet. 2025 Dec 18;16:1723233. doi: 10.3389/fgene.2025.1723233 (PMC12755860; doi:10.3389/fgene.2025.1723233)
Supplement: Supplementary file 2 [file DataSheet1.csv]

	logFC	AveExpr	t	P.Value	B
GPR4	1.461931063	8.681981735	3.300048095	0.002042519	-1.361676422
KCNJ2	1.320582758	8.786499265	2.655572836	0.011324367	-2.778246609
LGALS9C	1.31348899	8.996694239	3.506981985	0.001137448	-0.871672915
CFP	1.26821324	8.173433204	2.556445067	0.014488758	-2.978767737
LCP2	1.213259972	8.11589329	2.936087945	0.005494907	-2.184230855
SPI1	1.195474688	8.221294705	2.25127024	0.029948717	-3.562030547
MYO1F	1.192413262	8.855901925	2.962328083	0.005126015	-2.126782587
FRAT2	1.124841135	9.200567681	2.355144792	0.023524223	-3.369516623
NMB	1.086482013	7.654557688	3.299238566	0.002047139	-1.363563784
STC1	1.072278228	9.802237551	2.513513125	0.016095453	-3.063991086
ICAM3	1.06697927	10.03079229	2.661658379	0.011152552	-2.765769858
FCN1	1.064435472	8.616249934	2.571885123	0.013947765	-2.947875405
NCF1	1.052364331	7.913009164	2.767616295	0.008521341	-2.5455406
DPEP2	1.050267759	7.372090547	2.273443402	0.028458692	-3.521477232
GUCY1A2	1.039355833	7.021377245	2.766318582	0.008549751	-2.548271484
CD52	1.028563531	7.991355094	2.483407387	0.017317348	-3.123154012
MSX1	1.026525744	8.341707445	3.111915763	0.003429804	-1.793594605
KAT2A	1.026228962	9.471767609	3.319332423	0.00193534	-1.316645622
LST1	1.024062533	7.980007533	2.220545134	0.032128374	-3.617731184
EVI2B	1.023671533	7.955705264	2.240096033	0.030725678	-3.582354568
S100A8	1.011575218	9.005829176	1.415233235	0.164762367	-4.851837785
CLDN5	1.003118341	10.72608312	1.942395677	0.059174708	-4.094811167
C1orf162	1.002844203	8.030954306	2.570948171	0.01398006	-2.949753677
HLA-DRB5	0.987902222	10.19584515	2.201289505	0.033565266	-3.652344193
F7	0.984624401	10.38129357	3.29721517	0.002058732	-1.368280143
VNN2	0.961459554	8.52599711	2.212087294	0.032752639	-3.632962724
PPT2	0.957312616	8.783593743	3.124979312	0.003310061	-1.76405259
ISG20	0.953571186	9.588102007	2.283480641	0.027806253	-3.503022336
ITGB4	0.952390524	8.54444092	2.670807164	0.010898769	-2.746977123
CXCR1	0.945057927	7.417158631	2.192617024	0.034230853	-3.667858666
RPS4Y2	0.925019227	7.83304835	1.077972411	0.287523739	-5.223943415
CFD	0.92389081	7.780839724	3.181940409	0.002832639	-1.634438705
FGR	0.92257323	8.606359299	3.208540706	0.002632748	-1.573471563
SCO2	0.910856801	8.344742178	2.323737471	0.025321971	-3.428399954
ISG15	0.910524005	8.702429603	4.275420694	0.000115458	1.054250516
MDK	0.901624201	10.60354003	2.544978912	0.014902863	-3.00162646
CD74	0.901411603	10.20680833	2.080317518	0.043966098	-3.864488944
IRF7	0.900497636	9.848874433	2.311035181	0.026083434	-3.45204964
EGR2	0.893283267	12.26785125	1.950592968	0.058157948	-4.081475889
SCARF1	0.88966212	8.258663375	3.263128192	0.002263668	-1.447506659
FPR1	0.885020507	9.212084841	2.377363008	0.022322754	-3.327513614
BCL6B	0.879077174	9.618070125	1.788705155	0.081260914	-4.336292378
CSF2RB	0.87586292	7.798627517	2.534727923	0.015282213	-3.022002681
IFITM1	0.874122177	10.81783748	3.095125741	0.003589719	-1.83146133
ICAM4	0.872443247	8.21187237	1.789456935	0.081137892	-4.335151301
MT1F	0.857340872	7.547752107	2.724396795	0.009516171	-2.63604659
HLA-DRA	0.856417218	9.720120744	1.496052877	0.142512809	-4.749189382
TCIRG1	0.852054658	12.05253088	2.508909135	0.016277073	-3.073070936
TBC1D9B	0.846371459	9.049192236	2.566120712	0.014147538	-2.959423688
GNG8	0.844340814	9.342390266	2.646192685	0.011593981	-2.797440816
CASP4	0.840860341	9.782233119	2.208314676	0.033034553	-3.639742551
CSF3R	0.837119333	10.02399865	1.90953294	0.063406	-4.147814632
LILRB2	0.827382789	7.294844741	2.058285729	0.046138456	-3.902120154
GPIHBP1	0.825444244	8.410398787	1.774703238	0.083581059	-4.357471633
ZNF385A	0.816955944	10.43844172	1.957360788	0.057329882	-4.07043191
DDX43	0.814357377	7.792612754	1.597028766	0.118154323	-4.613905788
C2CD4B	0.813081365	10.39325271	1.244970668	0.22040913	-5.051239833
ADAM8	0.81139823	8.530047268	1.793748878	0.080438557	-4.328629172
CLC	0.808902453	6.67980725	2.546662059	0.014841405	-2.998275396
E2F4	0.802897722	8.765788599	3.110440653	0.003443579	-1.796926064
CGNL1	0.801152187	7.951473193	2.291506212	0.02729424	-3.488222723
S100P	0.799729156	7.389060305	1.923875233	0.061528422	-4.124772602
S100A12	0.797697122	7.925884677	1.399529527	0.169385436	-4.871192658
SLCO2B1	0.796088566	7.776402674	2.126767078	0.039677831	-3.784127363
GATA6	0.791019496	9.332897155	2.007381722	0.051519431	-3.987854823
S1PR4	0.785273353	8.32962809	3.355989643	0.001746205	-1.230677495
PECAM1	0.782740241	10.12562346	2.571487692	0.013961456	-2.948672177
ADA	0.782430602	7.45820988	2.376927732	0.02234575	-3.328339239
ZNF418	0.781250891	8.36732546	3.469704597	0.001265356	-0.961014938
C11orf91	0.778491667	8.551539004	2.18008688	0.035213176	-3.690191812
SSBP4	0.773698854	9.303911504	3.952245924	0.000308003	0.227007635
KRT78	0.772797186	9.580426639	3.153100889	0.003065567	-1.700224217
EGFL8	0.771263175	10.47164071	2.437720141	0.019333438	-3.211977429
ISYNA1	0.769264232	10.66111504	3.064559909	0.003899056	-1.900097901
DLX5	0.768960513	6.635233825	2.056338049	0.046334939	-3.905431717
CXCR2	0.765482254	8.120654614	1.615600393	0.114065953	-4.588187692
APOE	0.763192234	10.02164805	1.453881829	0.153804563	-4.803382478
NOTCH4	0.75982608	9.516690956	2.195398622	0.034016109	-3.662887653
PAMR1	0.758368583	7.607350859	1.907826803	0.063632591	-4.150546335
RPS4Y1	0.757868188	8.124960669	1.016551435	0.315494951	-5.281614194
RASIP1	0.75627901	9.954502425	1.670196779	0.102712532	-4.511100033
JOSD2	0.754092268	7.605543377	4.177191617	0.000155971	0.800625783
MCM5	0.745253881	8.386135441	3.508163407	0.001133604	-0.868834057
DKK2	0.743690349	10.60426942	1.65635283	0.105499334	-4.530855294
S100A9	0.741579348	7.183770139	1.809419992	0.077928092	-4.304704398
IVL	0.74081129	8.449359863	3.130832131	0.003257704	-1.750794516
HEY1	0.740729423	10.31767438	1.638828869	0.109115906	-4.555659468
STARD5	0.73835499	7.737350113	1.930785788	0.060640931	-4.113620265
STAB1	0.736599384	7.423792904	2.876659918	0.006424212	-2.31319096
SUPT20HL1	0.734927986	9.338485205	3.215523751	0.002582533	-1.557421122
CARD16	0.733711008	8.701496807	1.80021514	0.079394535	-4.318778283
CASKIN2	0.728518539	8.614560385	2.625132506	0.012220976	-2.840369916
TCAP	0.727344088	7.771589608	3.144666437	0.003137044	-1.719401488
SIGIRR	0.726594313	9.144020091	3.641701475	0.00077092	-0.545146382
BTN3A1	0.725472815	7.331077384	3.831816804	0.000441044	-0.075407464
CCNB3	0.72280087	7.400135639	3.094803061	0.00359286	-1.83218794
KDM5D	0.722006775	7.903045364	1.424739821	0.16201197	-4.840027028
LPIN3	0.720811515	8.88364488	2.849558745	0.006895021	-2.371462473
ARHGAP9	0.717961956	8.042386834	1.366496707	0.179438977	-4.911272396
ARHGAP25	0.717530895	7.608627784	1.573919803	0.123407269	-4.64554674
LSP1	0.716448012	8.071045344	2.357125766	0.023414782	-3.365783285
CHST2	0.715754399	7.691385563	1.690512199	0.098733295	-4.481855638
KRT18	0.714875671	8.155443731	3.11263917	0.003423068	-1.791960504
HLA-DQA1	0.713675607	8.524618192	1.441971969	0.157118292	-4.818438367
LRG1	0.712734987	7.164159421	3.834154989	0.000437997	-0.06957005
AP2B1	0.710431274	8.597009562	2.540472863	0.015068542	-3.010590268
PLCG2	0.707231583	8.805807622	2.025249236	0.049571571	-3.957955423
ZNF133	0.704613442	7.875572531	2.608007609	0.012753632	-2.87510735
NES	0.704535241	9.744277698	2.530214365	0.015452024	-3.030956407
IFI30	0.704488608	10.03553104	1.090996912	0.281822449	-5.211306151
NOS3	0.691913311	9.28618291	2.685050556	0.010514245	-2.717634615
NMUR2	0.691668873	7.79637156	2.458585785	0.018387628	-3.171555895
CDO1	0.691601789	7.964280596	1.68396266	0.100001987	-4.491316776
OGN	0.688380105	11.19104106	1.602617947	0.11691155	-4.606192945
VARS2	0.688362786	8.993849588	1.98255754	0.054335838	-4.029044527
MAP3K11	0.685756769	9.129909005	2.647827143	0.01154658	-2.794099549
SLC6A16	0.685595508	9.839775251	1.188446562	0.241687069	-5.112270365
ADRB2	0.685420058	8.29357447	1.589008259	0.119956478	-4.624932919
FCGR3A	0.684930077	8.613762424	1.105724057	0.275472293	-5.196845792
RGL3	0.684214725	7.755037638	2.829003086	0.007273359	-2.41543113
ZNF771	0.682387983	9.31768219	2.47727026	0.017576566	-3.135153205
RASGRP4	0.681710422	7.811366545	2.829162299	0.007270356	-2.415091339
GGTLC1	0.680736111	7.546382759	3.572657212	0.000941677	-0.713189812
HLA-A	0.680686709	10.62942503	4.094033009	0.000200862	0.587338421
ARAP3	0.675901897	9.653572993	1.947176728	0.05857984	-4.087038911
SELL	0.675360081	7.167869527	1.881768435	0.067180572	-4.192020578
HMCES	0.674249242	8.254594698	1.639162833	0.109046043	-4.555188881
ECSCR	0.671216926	8.024198544	2.034269185	0.048612822	-3.942781642
JMJD7-PLA2G4B	0.668687617	9.573248723	1.926037048	0.061249598	-4.121287327
ACE	0.663635886	9.956280119	2.375451139	0.02242392	-3.331139207
MBD3	0.65923582	9.567000106	2.810964367	0.007621207	-2.453851511
SMOC2	0.658922682	9.62540362	2.135589093	0.038906329	-3.768709017
IFI27	0.65758611	10.29883915	1.817240491	0.076700239	-4.292700219
SELENBP1	0.657069162	10.79173024	2.053205492	0.046652486	-3.9107527
NFRKB	0.653602691	7.696672194	3.306608619	0.002005437	-1.346372163
MXD1	0.652283752	8.492442177	1.849046551	0.071873931	-4.243437127
HSPA12B	0.646419773	9.252710308	1.42021107	0.163317687	-4.845662255
VWF	0.646033509	10.2418534	1.783231072	0.082161441	-4.34458904
CSTA	0.645684442	7.133934955	1.528272126	0.134338948	-4.706864265
TMSB10	0.64423531	11.94234195	2.690926985	0.010359282	-2.705498742
MOCS1	0.643080823	8.661273431	3.229864003	0.002482248	-1.524401466
NMI	0.642742255	9.006354888	1.802686716	0.078998514	-4.315005207
PYCARD	0.640922093	7.889517456	2.321527333	0.025453011	-3.432521743
PILRA	0.638591457	7.446783894	2.492985607	0.016919733	-3.104385251
IFIT1	0.638221365	8.818771009	1.850111314	0.071716931	-4.241775736
APOL1	0.636783669	11.23096086	2.068962137	0.045074301	-3.883923689
ADRA2C	0.636134214	9.827661771	2.85183202	0.006854325	-2.366587742
MX1	0.636076496	10.74954286	1.831420909	0.074515592	-4.270824203
FPR2	0.634156054	8.108233296	2.491137507	0.016995798	-3.108010591
C20orf144	0.631772123	8.010868174	2.912827962	0.005842549	-2.234896706
CCDC102B	0.631045531	7.431381073	2.817636896	0.007490773	-2.439657815
CLIP3	0.630756752	9.761278797	2.012183231	0.050989558	-3.97984071
ENTPD2	0.629203932	8.839542965	2.438215648	0.019310475	-3.211020355
CDA	0.62896919	8.201738432	2.549597995	0.014734758	-2.992426439
IFI44L	0.628764267	7.920512043	2.187279659	0.034646275	-3.677383668
TBC1D10C	0.62787173	7.330195376	2.015670526	0.050607692	-3.974010578
KAT8	0.625698332	9.132268375	3.075654889	0.003783974	-1.875228667
ASL	0.625575872	8.87305847	2.529670173	0.015472613	-3.032035195
NUDT17	0.62553499	9.748192033	2.36810671	0.022816404	-3.34504723
IL32	0.623307455	8.612262022	1.703515702	0.096253942	-4.462978754
S1PR1	0.620658908	10.12272129	1.383073188	0.174337771	-4.891267217
HCST	0.620089696	8.713338447	2.121398373	0.040153901	-3.793486132
THEMIS2	0.619092998	7.158542561	2.222264087	0.032002801	-3.614630186
GNG13	0.618772534	9.13851295	1.519798419	0.136451353	-4.718072715
PODXL	0.618655111	11.56959004	1.779575842	0.082767419	-4.350117154
DEFA3	0.618011939	6.785672152	2.715206221	0.009741129	-2.655173493
NSUN6	0.614161089	9.016645719	2.022518276	0.049865078	-3.962539024
PI3	0.613270757	7.146354942	1.910855798	0.063230789	-4.14569523
ZNF852	0.61171785	7.452108419	2.876927331	0.00641972	-2.312614285
TMEM239	0.611417604	8.069048442	2.543587002	0.014953862	-3.004396533
CHRNA4	0.611091602	8.605747478	2.945606491	0.005358309	-2.163427086
MLKL	0.609475381	7.399813801	2.077119363	0.044275774	-3.869971024
RNASEH2A	0.609011238	8.716022785	2.436812197	0.019375578	-3.213730768
BST2	0.607852787	9.431210096	1.782315482	0.08231288	-4.345974656
PHOSPHO1	0.607752841	8.30017369	2.72150781	0.009586361	-2.642063516
SLPI	0.606528897	7.10644128	1.897518064	0.065016509	-4.16700933
NFASC	0.604986203	9.018369784	2.860541941	0.006700468	-2.347888157
PLCB2	0.603428385	7.108030004	2.228893736	0.031522571	-3.602653308
CTSH	0.603232014	8.960359074	1.676158081	0.101531375	-4.502549946
AQP5	0.602909806	8.867263393	3.14629866	0.00312309	-1.71569255
ITGB7	0.602308609	8.309395953	1.714709279	0.094161301	-4.44663086
ALOX5AP	0.600448254	7.31384724	1.755857933	0.086791432	-4.385756514
LILRB3	0.60035308	7.463186889	1.440508493	0.157529327	-4.820280818
DAPK2	0.598774323	6.931182409	2.511631795	0.016169444	-3.067702788
TKT	0.595680218	8.653977752	1.910002691	0.063343734	-4.147062163
CHI3L1	0.594912445	6.66158562	2.243878894	0.030460661	-3.575482677
GPSM3	0.593412948	9.991829017	3.010265695	0.004511346	-2.021048224
FCGR2A	0.59262265	9.631449408	1.441811184	0.157163409	-4.81864087
SECTM1	0.592445484	7.409046737	1.584419318	0.12099759	-4.631220415
ZNF775	0.591477438	8.071466349	2.316947214	0.025726507	-3.441054231
CRYBA2	0.590684459	8.21604671	2.850325028	0.006881278	-2.369819553
CASP5	0.59045329	7.738013274	2.51452195	0.016055904	-3.061999966
ALG12	0.589836063	8.164933984	2.692611618	0.010315248	-2.702016458
S100A10	0.588638158	11.69836625	2.233529498	0.031190594	-3.594262528
SELPLG	0.586204592	7.79854897	2.659247048	0.011220342	-2.770715905
SCRIB	0.585031027	9.785614113	3.485081145	0.001211008	-0.924217109
TBX1	0.585003115	8.071688454	2.367049865	0.022873389	-3.347045988
STARD3	0.582958033	8.554088631	2.733491233	0.009298306	-2.617078429
MICALL2	0.581171456	9.074564919	2.267955598	0.028821167	-3.531541725
CXCR5	0.580141796	10.83796378	3.318287095	0.00194101	-1.31909003
PATZ1	0.579400559	8.970848205	1.524082625	0.135380044	-4.712412698
HCAR2	0.578795282	8.575696839	2.368502991	0.02279507	-3.344297598
NFAM1	0.578226401	7.027947083	1.441785775	0.15717054	-4.81867287
GCHFR	0.575435534	7.935842838	1.700340421	0.096854546	-4.467599593
CLEC14A	0.57536793	8.36935524	1.287563673	0.205320358	-5.003533925
FCER1G	0.575353149	8.832082985	2.313466263	0.025936128	-3.447530734
RAB24	0.574883695	8.932294025	2.335982928	0.024606855	-3.405510671
STARD8	0.574696262	8.264238486	1.641523253	0.108553309	-4.551860474
LAG3	0.571493451	7.476869175	1.365517555	0.179743865	-4.91244728
CITED2	0.5706902	8.783434753	2.083563235	0.043653758	-3.858918587
SLCO4A1	0.569919576	7.720450388	1.286360625	0.205735577	-5.004901505
SLA	0.569475237	7.941282993	1.318361735	0.194904894	-4.968127729
RBM22	0.567442367	8.052616865	1.960990684	0.056889958	-4.064495811
TDGF1	0.567316214	7.169727874	2.543835678	0.014944739	-3.003901713
LY86	0.566644529	8.587725724	1.57801407	0.122463033	-4.639970073
DOK3	0.566539772	7.413607716	2.835399471	0.007153607	-2.401770551
MT1E	0.566513424	10.06425968	2.009398045	0.051296339	-3.984491271
INPP5D	0.566501372	8.781696433	1.727075554	0.09189358	-4.428464756
SLC8B1	0.566281661	7.724156288	1.753996229	0.087114116	-4.388536965
IL1RN	0.564519666	8.579498764	1.407370414	0.167064658	-4.861552915
MRGPRE	0.563197523	7.691730861	3.982084404	0.000281621	0.302468862
XAB2	0.563187732	8.609097985	1.728926067	0.091558183	-4.425736839
FMO3	0.562559507	7.900223514	1.373827539	0.17716897	-4.902452028
ZNF862	0.56241543	8.909305471	1.82513913	0.075476773	-4.280532455
NPFF	0.56208601	10.20225386	1.736001176	0.090285253	-4.415284365
NFKBIE	0.561511286	7.254183481	2.149369469	0.037727664	-3.744526345
RBAK-RBAKDN	0.560708025	8.920823282	3.692001427	0.000665729	-0.421839135
NCF2	0.560675663	7.187499809	1.86373011	0.069734413	-4.220456315
HLA-E	0.559710521	12.07886385	2.356665679	0.023440159	-3.366650569
TMEM256	0.559269966	10.64855297	1.764217404	0.085354826	-4.373241094
RPP40	0.558881138	9.455818317	2.519525977	0.015861038	-3.052115293
NPB	0.558298092	8.191043148	2.56229595	0.014281533	-2.967076335
CORO6	0.558203239	11.39774045	1.788426772	0.081306508	-4.336714815
IL33	0.557978797	10.32150393	1.285131822	0.206160339	-5.006297159
OXT	0.556393189	7.671379318	4.023686011	0.000248473	0.408013643
PSPH	0.556104234	10.11176167	1.342816445	0.18692506	-4.939473151
NME3	0.556061349	10.76476192	2.286958106	0.027583353	-3.496614424
PPP1R10	0.553003298	10.81510559	2.079196378	0.044074441	-3.866411486
ITGA10	0.552850867	9.837203977	1.694851455	0.097900118	-4.475570131
ID1	0.552847406	10.27979868	1.833109497	0.074258996	-4.268209842
SLC40A1	0.552111492	8.375620042	1.77680703	0.083228941	-4.354298341
ARHGAP26	0.549649775	7.756487786	1.946545134	0.058658128	-4.088066539
NFE2	0.547959578	6.926275273	1.877850802	0.06772833	-4.198215469
AGRN	0.547358121	11.14128758	1.841032716	0.07306498	-4.255916069
FBLN2	0.54679311	8.772805731	2.000930232	0.052238913	-3.998598862
OAS2	0.546524617	7.994890634	1.927310175	0.061085903	-4.119233307
BMX	0.546479426	7.815683318	1.364594456	0.180031665	-4.913554212
LILRA4	0.546466823	7.457128476	1.821346986	0.076062082	-4.286379677
RNASE2	0.546415247	6.662110626	1.657954751	0.105173712	-4.528576568
IFITM2	0.546265809	14.73612148	2.160053925	0.03683561	-3.725694218
SEMA4D	0.546118214	7.076276783	2.398444716	0.021234227	-3.287395403
ZNF358	0.544483884	7.72230496	1.930388285	0.060691681	-4.11426264
MET	0.544182921	8.325956536	1.498187236	0.141959345	-4.746410142
CDC42EP5	0.544068132	11.86096795	2.940028053	0.005437973	-2.175624255
G0S2	0.543797822	8.383896702	0.886375699	0.380729376	-5.393225513
CD55	0.543783418	11.21795636	1.438187987	0.158182804	-4.823198816
CATSPERG	0.543499542	9.985258256	2.673302822	0.010830471	-2.741843323
RALB	0.543238619	12.20167543	2.218457886	0.03228144	-3.62149415
ARRB2	0.542683045	10.69770093	1.562271478	0.12612595	-4.661343477
ZNF843	0.542609623	7.76324858	2.656699738	0.011292368	-2.775937635
REEP4	0.54204522	7.524290289	2.239456296	0.030770699	-3.583515844
KANTR	0.541348484	8.756809244	3.487541253	0.001202523	-0.91832261
CISD3	0.541190229	10.08402248	3.285155125	0.002129133	-1.396359835
RASAL3	0.540849015	7.639247361	3.166854554	0.002952308	-1.668891937
LDB2	0.53981902	7.92366799	2.328833411	0.025022139	-3.418885318
HSF4	0.53925111	9.158699983	1.679551707	0.100863999	-4.497670958
CTRB2	0.537532949	11.01924559	2.919496466	0.005740834	-2.220396058
MX2	0.537120426	8.677167829	3.126580534	0.003295659	-1.760426805
SFXN4	0.537057393	7.847824919	2.872851134	0.006488517	-2.321400998
FGF3	0.536599059	10.13708898	2.069473544	0.04502387	-3.88305021
NOL3	0.536401734	12.03342932	1.719766966	0.093228257	-4.439214467
NKX2-3	0.535510707	7.489021222	3.152427163	0.003071219	-1.701757102
HYAL2	0.535405293	9.287351514	1.934329906	0.060190063	-4.107888149
ATG16L2	0.53534632	9.69864985	1.484297855	0.145591898	-4.764433371
SERPINA1	0.534363622	7.572009134	1.636722878	0.109557308	-4.558625107
GEMIN4	0.533770498	7.279941111	2.682594542	0.010579643	-2.722701545
PPP1R16B	0.533581369	9.325076368	1.275640722	0.209463434	-5.017035965
RIN3	0.533198276	6.734378775	2.080026097	0.043994237	-3.864988754
PTGER4	0.532836516	9.008833973	1.358695615	0.18187918	-4.920611845
PLAC8L1	0.532578401	7.432906242	1.353699977	0.183455199	-4.926567266
INHBB	0.532488795	6.908168415	1.34243726	0.187046851	-4.939921097
ATG2A	0.531264542	7.889684467	3.174303481	0.002892633	-1.651891212
ADAMTSL5	0.529968496	10.53478411	3.130190962	0.003263402	-1.752247595
PLEK	0.529057955	7.163999491	1.560651019	0.126507968	-4.663532933
OR10H2	0.528829951	8.635245537	2.91175623	0.005859053	-2.237225306
C1orf226	0.52731278	7.702697425	2.72328288	0.009543178	-2.638367047
PTRHD1	0.527191247	9.270489042	1.551148077	0.12876711	-4.676332723
LCE1D	0.526967564	9.741387951	3.332473723	0.001865396	-1.285882164
ABO	0.526904291	9.45924697	2.817294068	0.007497424	-2.440387589
HLA-DRB1	0.526235266	10.84076188	1.632617377	0.110422007	-4.564396997
UNC13D	0.526125039	6.685882902	3.682109562	0.000685257	-0.44614584
PLA2G5	0.524799752	7.520215927	2.51417839	0.016069362	-3.062678113
VILL	0.524753754	8.452260707	2.763244949	0.008617392	-2.55473631
PLEKHO2	0.52425868	9.29979082	1.529356917	0.134070426	-4.705425425
UCN3	0.523508066	8.015733868	2.340637752	0.024339819	-3.39678672
MFAP5	0.522760675	7.766066907	2.303603711	0.026538394	-3.465841542
RAC2	0.522559621	8.448819564	3.188917721	0.002778859	-1.618473595
JUNB	0.522506238	11.91646039	1.698077033	0.097284562	-4.47088892
FAM180A	0.522444238	8.539648729	1.762797324	0.085597456	-4.375370696
TNP2	0.522433381	8.598559979	2.360053696	0.023253866	-3.360261133
RPUSD1	0.521524956	7.834952804	2.198039304	0.033813351	-3.658164035
CBFA2T3	0.520877151	7.636901925	2.936736389	0.005485499	-2.1828149
LTB	0.520870545	7.515237601	1.200569321	0.237001477	-5.09940134
KCNIP4	0.520760661	6.764223319	2.059554595	0.046010844	-3.899961425
SCYL1	0.520154161	11.00590221	2.654955908	0.01134192	-2.779510391
GGN	0.519756369	8.207595873	2.987000906	0.004800455	-2.072487894
PALMD	0.518730039	7.734159405	1.540828484	0.131257127	-4.690155035
SNRPD2	0.518320606	11.5769402	2.12687784	0.039668061	-3.783934089
B4GALT7	0.516981454	7.082189351	1.879879652	0.067444185	-4.195008602
CX3CL1	0.516628447	10.39538956	1.783777188	0.082071226	-4.343762287
INSR	0.51628929	10.80669962	1.894317486	0.065451386	-4.172105817
CLIC6	0.515657556	6.742921027	1.977976197	0.054869937	-4.036601309
DDX28	0.515185398	7.008616179	2.127856933	0.039581797	-3.782225283
RDH13	0.514918945	8.12511226	1.93371637	0.060267907	-4.108881068
PPP1R3D	0.514823902	7.970820098	1.777232021	0.083157961	-4.353656916
SLC52A1	0.514711242	7.974596603	2.793662362	0.007969332	-2.490556953
CDKN2C	0.514419204	6.896267628	2.295710583	0.027029394	-3.48045425
STXBP1	0.513613525	10.06745372	1.836200099	0.073791293	-4.263419642
C3AR1	0.51350657	7.317833438	3.719520317	0.000614186	-0.354073441
NFKB2	0.513434377	8.390954573	1.570773543	0.124136873	-4.649823584
APBB1IP	0.510356305	7.184060726	1.563486373	0.125840154	-4.65970069
PPARD	0.509340253	7.862021037	2.219620258	0.032196119	-3.619398914
SUOX	0.509116917	8.907278685	1.247091179	0.219638899	-5.048899541
RAMP3	0.508134388	7.08650848	3.09727784	0.003568835	-1.826614144
IGLON5	0.508093485	8.187517091	3.87354339	0.000389626	0.028972614
JUND	0.506777067	9.506607608	1.625941567	0.111840002	-4.573755789
RNH1	0.506002073	9.309187526	2.444030717	0.019042836	-3.199778193
LILRA1	0.505257799	8.161945223	3.683604563	0.000682271	-0.442474048
PMM1	0.504871209	9.083941961	1.441897159	0.157139283	-4.81853259
TSSK3	0.504719917	7.582788785	2.272253389	0.028536946	-3.523661226
NKX2-5	0.50384718	13.07887124	1.586009133	0.120636074	-4.629043933
ELOVL7	0.503717407	7.32364405	1.337299233	0.188703154	-4.945979562
BRICD5	0.50328333	9.311190638	1.641595643	0.108538226	-4.551758332
PRB3	0.503122264	7.956736835	3.275690566	0.002185981	-1.418358771
CFB	0.502759733	8.110188328	1.448785435	0.155215743	-4.809838587
TESPA1	0.502643102	7.307764123	2.938033867	0.005466719	-2.179981138
PI15	0.502562518	7.501775519	1.258737115	0.215444483	-5.035981483
KRTAP19-5	0.50217974	7.543063545	2.509482457	0.016254355	-3.07194088
CHTF18	0.501550913	8.345229507	1.326298067	0.192287226	-4.958880734
CYGB	0.501484349	10.35071717	2.124616835	0.039867904	-3.787877882
ROBO4	0.501235564	8.117386525	2.091730148	0.042876435	-3.844872351
BIRC3	0.501129972	10.42080358	0.862821237	0.393395255	-5.411861935
MASTL	0.500910145	7.543461401	1.560654053	0.126507252	-4.663528835
SIPA1	0.500873657	7.376467932	2.514777464	0.016045901	-3.061495568
CCL19	0.500846297	9.920952417	2.326740498	0.025144892	-3.422794851
TMEM175	0.50057623	8.664721119	1.464411257	0.150921066	-4.789980014
GMIP	0.500182506	7.258388755	1.964745244	0.056437996	-4.05834653
MRPS26	0.49929479	9.3911988	1.700176317	0.09688567	-4.467838207
ZNF208	0.499275856	8.329017746	2.256941427	0.029561133	-3.551686598
SPACA3	0.498908009	8.026596306	2.598082716	0.013072016	-2.895169466
HCK	0.498620189	6.801309902	3.021472435	0.004377997	-1.996186064
LGALS12	0.498123022	7.506211046	2.50542783	0.016415644	-3.07992896
GADD45GIP1	0.497621383	11.77944703	2.507332788	0.016339686	-3.076177095
PRAM1	0.497275482	7.429660718	1.808892834	0.078011452	-4.305512017
KCNN3	0.496927054	7.078262731	1.589312424	0.119887728	-4.624515612
LY6K	0.495685753	7.32273191	1.154204042	0.25528682	-5.147967343
NFKBID	0.495397443	7.71564203	1.394390922	0.170919943	-4.877483963
TMEM176A	0.495145927	7.782879489	1.400414454	0.169122262	-4.870107127
EHMT2	0.494418011	9.157096104	1.55163781	0.128649895	-4.675674758
LRFN4	0.494117278	8.733235731	1.828789272	0.074916991	-4.274894663
PF4	0.492726869	7.191413647	1.342901265	0.186897824	-4.939372933
EPHX3	0.49219053	10.4904992	2.164708555	0.036452856	-3.717467677
PLVAP	0.491148177	7.86647846	1.829407611	0.074822512	-4.273938689
SASH3	0.490931466	6.694573261	1.921210639	0.061873593	-4.129064084
MARK4	0.490453437	8.563756183	3.251644519	0.002336974	-1.474100007
EGFL7	0.490405278	8.002418692	1.632412169	0.110465374	-4.56468517
SLC16A3	0.49024685	8.084452182	1.477795067	0.147317804	-4.772820537
GPS2	0.48906564	11.97357372	2.70485388	0.010000409	-2.676667687
ICAM2	0.488886501	9.93832276	1.19748949	0.238185508	-5.102682193
GPX3	0.48874272	10.34262847	2.336926174	0.024552532	-3.40374389
TRIM65	0.488687848	7.576390384	1.612165609	0.114813256	-4.592963593
NEUROG3	0.48730451	9.357292008	3.151596255	0.003078204	-1.703647363
LDB1	0.487271777	11.79581805	1.742756603	0.089083666	-4.405270537
EGLN2	0.486989686	7.283238257	1.731687748	0.09105954	-4.421661139
DNAH9	0.486686147	7.038950381	2.373508901	0.022527116	-3.334820229
MAB21L1	0.486175961	6.66722702	1.387891078	0.172876401	-4.885412105
IL18BP	0.486052912	9.68797337	1.369069713	0.178639697	-4.908181428
SOX7	0.48445213	7.68772834	1.254565489	0.216940005	-5.040621438
CCR1	0.484213289	7.071308995	2.106800019	0.041473923	-3.818841259
PICK1	0.483937835	10.69576331	2.360882961	0.023208471	-3.358696212
ZNF296	0.483924034	7.462783764	2.659370933	0.01121685	-2.770461869
YJEFN3	0.48274246	8.51547137	3.494763459	0.001177942	-0.9010066
KCTD12	0.48248238	10.87124937	1.39495817	0.170750021	-4.876790488
STX10	0.482179712	8.885664829	2.383894207	0.021980257	-3.31511218
MZF1	0.481648386	8.360218473	1.393705858	0.171125333	-4.878321133
XAF1	0.481540671	8.135789374	2.072558646	0.044720691	-3.877777288
OMP	0.481436505	8.534152641	2.871535533	0.006510868	-2.324235288
WAS	0.481029889	8.142975328	1.214376264	0.231746495	-5.084597676
RAB36	0.480741636	10.22637344	1.552093608	0.12854088	-4.67506222
MFSD10	0.480718165	7.688982277	2.896231747	0.006103057	-2.270897437
TRIM28	0.480122028	9.667625276	2.350295774	0.023794059	-3.378645413
DEFB128	0.479788683	7.320679678	2.956734133	0.005202653	-2.139055253
FTHL17	0.479412735	8.54346549	1.720124428	0.093162605	-4.438689598
GBP5	0.47930147	7.525488803	2.03436679	0.048602536	-3.942617154
AIP	0.479205991	9.174298272	1.945064754	0.058841978	-4.09047412
SP110	0.479090695	7.84849522	1.535585792	0.132536902	-4.697146264
MT1G	0.478896903	7.651153831	1.570471625	0.12420707	-4.650233601
TOP1MT	0.478842042	8.571492827	1.285606796	0.205996076	-5.005757835
CLEC4A	0.478754316	7.60466126	1.210984775	0.233029287	-5.088248456
PMF1-BGLAP	0.478584672	7.716490664	2.854162239	0.006812843	-2.361588396
ZNF157	0.477827994	10.11422044	1.572862856	0.123651982	-4.646984323
RBP7	0.477790709	6.950836742	1.641334023	0.108592743	-4.552127457
GDF11	0.477736116	8.031458485	1.646350496	0.107551321	-4.5450408
KRTAP3-3	0.477606148	8.683413484	2.480283523	0.017448855	-3.129264337
MGAT4B	0.477391119	9.827047217	1.701119907	0.096706819	-4.466465922
ZNF541	0.477135677	6.751054807	1.237592313	0.22310483	-5.059354427
XKR8	0.475915237	8.137246383	2.258425122	0.029460476	-3.548977199
SSTR2	0.473887893	6.523161549	2.259641539	0.029378179	-3.546754889
NEU1	0.473861889	8.72899316	1.765358481	0.085160284	-4.371528853
HCAR3	0.473685526	8.046288864	1.009732797	0.318711016	-5.287819791
PSMB10	0.473112107	8.064650796	2.18306554	0.034977423	-3.684891632
CD53	0.47283482	7.127522425	1.200255896	0.237121774	-5.099735578
KCNN2	0.472682568	6.882958122	4.07493801	0.000212826	0.538559441
HID1	0.472623423	7.814866515	1.231190645	0.225463468	-5.066358977
SETD1A	0.472287382	9.405910252	1.725199834	0.092234591	-4.431227308
KIZ	0.472142623	8.855016553	1.322592393	0.193506124	-4.963204656
UBXN11	0.471913572	7.305244868	2.635494627	0.011908682	-2.819276451
MEFV	0.471678805	6.796793287	2.616502028	0.01248681	-2.85789577
CCDC88B	0.471128695	7.156715378	2.727352919	0.009444841	-2.62988554
PTPN6	0.470496779	7.046793763	1.80397308	0.07879306	-4.313039752
CITED4	0.469637406	9.53198187	1.755806245	0.086800377	-4.385833744
CORO1A	0.46882286	7.053135941	2.15369493	0.037364254	-3.736911056
ARC	0.468642897	8.677283315	1.067546291	0.292145475	-5.233956976
HLA-C	0.467900642	11.99857199	1.805753987	0.078509365	-4.31031675
TRUB2	0.467790838	7.049635546	1.385387288	0.173634664	-4.888457209
HLA-DQB1	0.467010366	8.768612468	1.271881041	0.210782825	-5.021269788
TIE1	0.466918824	8.891991788	0.930459908	0.357731777	-5.357056494
ODF3B	0.466881123	7.548940935	2.76678412	0.00853955	-2.54729191
CLIC2	0.466762596	7.19759314	1.29686717	0.20213068	-4.992918712
MMP25	0.466274072	6.759050712	3.049962615	0.004055495	-1.932738921
CCDC177	0.466168666	7.644652076	1.943433606	0.059045127	-4.093125184
SLIT2	0.465850559	6.900856341	1.796579395	0.079980135	-4.324320722
LAMA3	0.465386733	7.952339207	1.958161444	0.057232595	-4.069123331
SHROOM1	0.465302839	8.941583918	2.777725319	0.008303011	-2.524239305
CHMP1B	0.464861932	9.964962257	1.599142366	0.117683099	-4.610991853
PPFIBP2	0.464729595	6.905664022	1.388059267	0.172825558	-4.885207377
CXCL8	0.464720244	9.702906912	0.65994208	0.513084814	-5.552267934
BCL3	0.464005089	11.0016593	1.168702416	0.249462649	-5.132971216
TTC36	0.463950687	7.5439165	2.577731201	0.013747804	-2.936145438
CR1	0.46389264	6.631243762	1.368514305	0.178811996	-4.908849087
PAK4	0.463711259	7.968786954	2.244078338	0.030446745	-3.575120128
SPNS1	0.463589967	8.003225762	1.524401084	0.13530068	-4.711991412
PHYHIP	0.463098198	7.231902696	2.922789858	0.005691213	-2.213227167
IRX6	0.462459039	6.70621755	1.43051161	0.160359733	-4.832821842
TBX6	0.461782511	7.266835442	2.797038898	0.007900255	-2.483405052
NPDC1	0.461277799	11.07926264	1.415635774	0.164645172	-4.851339114
MT1B	0.461159524	11.34554714	1.435006128	0.159082306	-4.827193134
MOB3A	0.460567831	8.242426615	1.399881589	0.169280696	-4.87076086
NPRL2	0.459950456	7.83193021	2.10702148	0.041453616	-3.818457631
DUSP2	0.459736279	8.975945565	1.42928762	0.160709004	-4.834351977
WFDC2	0.459531944	7.629081988	1.729904267	0.091381302	-4.424293838
LYPD3	0.459336197	7.43765709	3.296644129	0.002062015	-1.369610918
COMTD1	0.459042228	7.149845767	1.47486074	0.148101902	-4.776594498
CDH22	0.458958069	8.920701039	2.424593615	0.019950835	-3.237280872
RASSF2	0.45831645	8.308161315	1.511316883	0.138592272	-4.729236642
LGI4	0.457400374	10.95730765	1.120897961	0.269036202	-5.181757345
FAM43A	0.457246803	8.282946072	1.034189192	0.307278897	-5.265379373
SLC39A5	0.457079139	8.093454785	1.889950131	0.066048812	-4.179048894
TRAPPC5	0.457048916	11.08988758	1.432073024	0.15991504	-4.830868192
STAT5A	0.456845452	9.377746642	1.021281807	0.313276875	-5.277285945
PDGFB	0.456415742	7.749242896	2.778854803	0.008278942	-2.521856225
ZNHIT1	0.456073714	10.4128661	2.328178344	0.025060502	-3.420109252
CLEC2B	0.455646585	7.638804939	1.894985328	0.065360438	-4.17104295
MYL6B	0.455441239	9.577546308	1.089242322	0.282585824	-5.21301686
PPP1R15A	0.455387886	11.11248326	1.398164494	0.169792017	-4.872865922
HCLS1	0.455209778	8.675144033	0.868306148	0.39042244	-5.407565229
RAB37	0.455153495	6.664152364	2.179655094	0.035247467	-3.690959665
LCP1	0.455072844	8.824305243	0.717008751	0.477547528	-5.516443754
SLC2A4	0.454936541	9.778035884	1.285430327	0.206057093	-5.005958233
POLD4	0.454849801	11.07669902	2.34146088	0.02429287	-3.395242712
MCCD1	0.45483222	7.579711757	3.238188585	0.00242574	-1.505197346
DOCK8	0.454537253	7.509323097	1.544546704	0.130355527	-4.685184067
ITGA5	0.454322255	11.12428372	1.161717772	0.252256325	-5.140217337
TNFRSF10A	0.454171305	6.769383438	1.667062186	0.103338149	-4.515585417
RNASET2	0.454102121	7.11437888	3.177507668	0.002867317	-1.644571547
APOBEC3A	0.453844177	6.800666633	1.25788191	0.215750443	-5.036933848
NLRC5	0.453212156	7.264875414	3.167275488	0.002948905	-1.667931823
RAPGEF4	0.452832625	7.299379988	1.31991151	0.194391605	-4.96632597
IFI44	0.452784436	9.811344956	1.582147132	0.121515801	-4.634327781
BDKRB1	0.452368986	6.427460957	1.614718365	0.114257475	-4.589414947
DENND3	0.451802521	8.558039662	2.490551142	0.017019998	-3.109160445
TCN2	0.451747135	8.533224379	1.106405633	0.275180879	-5.196172175
ITIH1	0.451449843	7.933891143	1.132248524	0.26429235	-5.170345331
CD14	0.451344316	8.882122907	1.001118043	0.322805989	-5.295603566
GPR152	0.451011682	10.1492357	2.296870461	0.026956736	-3.47830927
NUDT22	0.450769936	8.503902689	1.399520817	0.169388028	-4.871203339
SPSB4	0.45075171	10.26904821	2.214415815	0.032579707	-3.62877373
GALR3	0.450698822	11.37402448	2.262547147	0.029182431	-3.541442918
LRWD1	0.450538444	7.914760095	1.751380248	0.087569235	-4.392439733
KRT8	0.450311534	8.490459424	2.666010412	0.011031157	-2.756835576
PFDN5	0.450112592	12.33421773	3.038291873	0.004184803	-1.9587712
SEMA6B	0.449736337	7.558319611	2.249380411	0.030078876	-3.565473162
C11orf21	0.449538294	7.840530379	3.537935724	0.001040752	-0.797146573
AMN	0.449171064	9.414883479	2.862901934	0.006659337	-2.342815332
NDUFA4L2	0.449023506	8.666074325	1.179661625	0.245124598	-5.121520621
ZNF479	0.44881866	8.042015993	1.949913442	0.058241658	-4.08258306
PRKD2	0.448798213	7.508107613	2.873048322	0.006485173	-2.320976114
MYH7B	0.448697526	7.124502029	1.905472273	0.063946435	-4.154312916
FGD3	0.448541012	6.654489557	1.481938067	0.146216343	-4.767480745
CAMTA2	0.446903507	7.916885228	1.99343751	0.053085446	-4.011042275
KRTAP10-1	0.446541886	7.694952737	2.470055708	0.017885801	-3.149232241
ING5	0.445931676	8.55495607	2.633674965	0.011962986	-2.822984644
MCAT	0.445682676	7.979776974	2.221220651	0.032078974	-3.616512766
WFDC3	0.445500345	8.10837642	1.885912404	0.06660529	-4.185456274
PTDSS2	0.44475278	7.952133912	2.04232869	0.047769871	-3.929178422
KCNE1	0.44375183	6.808088713	3.218088364	0.002564321	-1.551521677
FTMT	0.443205992	7.298951184	3.412934345	0.001486946	-1.096191733
WDR81	0.442496602	7.371534961	2.206521475	0.033169306	-3.642962063
FAM167B	0.442412259	7.061649021	2.512729285	0.016126243	-3.06553777
TULP2	0.442404528	7.11474773	1.76757719	0.084783082	-4.368196909
DOCK6	0.442247305	7.046483297	1.872909143	0.068424701	-4.206014527
HLA-DPA1	0.441958758	9.650443482	0.949533266	0.348068812	-5.340889066
MPEG1	0.441682899	7.233747308	1.677482681	0.101270452	-4.500646583
ITIH6	0.440953308	7.440961613	1.215555175	0.231301806	-5.083326429
RARRES2	0.440891209	9.684981726	1.515079989	0.137639092	-4.72429019
RTN4RL2	0.44087652	8.13700921	1.719242723	0.093324611	-4.439984055
ANKRD53	0.44027939	7.730011806	2.678477961	0.010690101	-2.731187481
OAS1	0.440089773	6.378139584	1.999252959	0.052427388	-4.001387603
C1QTNF5	0.439962573	10.54020555	1.566695559	0.125087734	-4.655355861
ZNF16	0.439858955	7.461477089	2.059971723	0.045968961	-3.899251534
MT1X	0.43948855	10.42163857	1.293864411	0.203156046	-4.996352447
RBM47	0.439260432	7.3149303	1.386212902	0.173384345	-4.887453644
USE1	0.439244576	9.063319893	1.931609441	0.060535891	-4.112288882
MAGEL2	0.439022597	8.339001407	1.601024826	0.117264696	-4.608393768
KLHL17	0.438940697	8.495477159	1.562653537	0.126036017	-4.660826975
LPCAT1	0.438601851	8.936359307	1.446694175	0.155797753	-4.812481959
NUBP2	0.43839638	7.766650212	2.284937394	0.027712682	-3.500338864
TAF6L	0.438309915	8.634655608	1.742378197	0.089150618	-4.40583233
ERP44	0.438041363	7.199605202	1.757176854	0.086563433	-4.383785206
REM2	0.4376332	6.755313988	1.435164123	0.159037547	-4.826994982
CENPT	0.437491617	7.543711324	2.490799008	0.017009764	-3.108674406
IL13	0.437340429	6.339730871	1.511436808	0.138561814	-4.729079172
TNFAIP2	0.437173493	9.518981914	0.810632812	0.422388143	-5.451434583
NCSTN	0.436904462	9.189387173	2.273884271	0.02842975	-3.520667903
ROBO3	0.436883937	7.673898586	1.86791606	0.069134514	-4.213877604
TLR2	0.436441333	7.577350031	1.030037785	0.309199362	-5.269224273
RPS15	0.436333752	13.26018734	2.395815907	0.021367293	-3.292411932
KLC4	0.43577342	8.287112529	2.213769606	0.032627617	-3.629936589
ACIN1	0.435667957	10.55614132	1.338083729	0.188449539	-4.945055891
CARD8	0.435656459	6.869597445	2.769650757	0.008476978	-2.541257663
RIMS4	0.435344856	7.493896195	1.844152323	0.072599353	-4.251063618
PAQR8	0.435035485	6.891854626	1.236382235	0.223549262	-5.060681023
SERTAD1	0.43452083	11.07498878	1.348856563	0.184993201	-4.932322299
FMNL1	0.434451062	7.08238405	2.232372352	0.031273167	-3.596358205
BATF	0.434292135	8.227010186	2.016994005	0.05046342	-3.971795858
PCDHA7	0.433099168	7.428169991	2.538278314	0.015149839	-3.01495188
RAD23A	0.432963625	9.676008234	2.841377875	0.007043342	-2.388985201
KCTD19	0.43245363	8.614073423	2.188618243	0.034541672	-3.674996508
EXO5	0.43233759	7.9178556	1.322521359	0.193529546	-4.963287434
RPS6KA1	0.432053331	7.33045254	2.36011721	0.023250386	-3.360141288
SLC7A10	0.43161748	7.716661556	1.937296094	0.059814936	-4.103084208
TCP11X2	0.431383447	6.702722203	2.866275597	0.006600949	-2.335559116
LXN	0.431314374	7.379488478	1.582191574	0.121505648	-4.634267041
TMEM184A	0.430533622	7.100207719	4.00852765	0.000260087	0.369511901
SLC38A8	0.42979214	7.961537067	1.4789967	0.146997662	-4.77127315
NECAP2	0.429092331	9.238429901	1.547016392	0.129759435	-4.681876494
LRRC25	0.42904359	6.594585027	1.915255026	0.062651098	-4.138638462
MAF	0.428598662	8.823788618	1.228305409	0.22653253	-5.069505016
EPHA2	0.428028964	6.919089648	2.332214885	0.024824945	-3.41256332
CHST8	0.428015931	7.050947695	2.198493586	0.033778579	-3.657350986
ARL4D	0.427878738	8.888825257	1.250723458	0.218324213	-5.044882308
TMEM132A	0.427666831	7.967542231	1.212765956	0.232354925	-5.086332271
UCN	0.427636523	7.34167381	1.602485454	0.116940887	-4.606376051
UBALD2	0.427094229	9.051497709	1.933782201	0.06025955	-4.108774541
WDR74	0.42706799	7.430914428	2.492028571	0.016959085	-3.106262864
SOCS2	0.426825271	9.7886257	0.759489218	0.452026444	-5.487903244
NPPA	0.426447193	6.956010267	2.391976566	0.021562989	-3.299731383
SYNDIG1L	0.426070385	6.621292038	1.346067016	0.18588349	-4.93562843
SLC11A1	0.424830506	7.209854119	2.96870573	0.005039932	-2.112773679
XCR1	0.424546047	8.238394338	2.725290003	0.009494566	-2.634185456
POMC	0.424360081	7.012499169	1.906801539	0.06376909	-4.152186933
TELO2	0.423881457	10.4357872	2.3675235	0.022847835	-3.346150307
LUC7L2	0.42385973	9.865193897	1.444277616	0.156472434	-4.815532279
PLEKHF1	0.423828893	7.023100473	2.230929236	0.031376419	-3.598970648
LILRA2	0.423700019	7.959014469	1.341279354	0.18741914	-4.941288267
PLA2G2C	0.423454093	8.265397321	2.517736369	0.01593048	-3.055651952
CREB3L3	0.423424373	7.013117916	2.476736283	0.017599286	-3.136196239
ATP6V0B	0.423350996	10.59074202	1.302074716	0.200361727	-4.986946561
GIMAP1	0.422804661	8.364165627	1.242849302	0.221181681	-5.053577411
NDUFS8	0.422442184	10.2774099	1.6735044	0.102055775	-4.506359245
ZNF524	0.422241845	10.20208498	1.777597729	0.083096923	-4.353104861
RPS29	0.422025397	11.00859436	2.892165494	0.00616852	-2.279698836
CD83	0.421725239	9.330677421	0.705727622	0.484460044	-5.523754845
ITGB2	0.421466767	9.725390765	0.679521119	0.500733277	-5.540303084
NOC4L	0.42121346	11.06211291	1.758239339	0.086380129	-4.382196272
CCL21	0.420961955	6.543702868	2.79320599	0.007978711	-2.491523182
CD34	0.420715363	8.630372002	1.331736785	0.190508904	-4.952514766
IQGAP2	0.420429631	10.40841257	2.542744181	0.01498482	-3.006073343
BDH2	0.420295129	7.546407749	1.319331109	0.194583715	-4.967000966
HLA-B	0.420027332	11.22709105	2.054829154	0.046487659	-3.907995534
C4orf48	0.419697842	9.644383075	1.755756248	0.086809031	-4.385908444
SLC30A1	0.41948479	7.424124052	1.428112324	0.161044942	-4.835820138
GMFG	0.419191341	10.32080372	0.790393662	0.433973235	-5.466140879
APLP1	0.419029127	8.896208434	1.230249899	0.22581163	-5.067385505
NUAK2	0.418901373	7.134809255	1.848324609	0.071980548	-4.24456315
PIK3C2B	0.418838276	8.489901909	2.374814455	0.022457701	-3.332346122
C22orf15	0.418703699	7.489755103	2.173049356	0.035775777	-3.702692296
VPS36	0.418486438	8.695676636	2.122521075	0.040053932	-3.791530545
DYRK1B	0.418404773	8.50496167	2.737779232	0.009197194	-2.608120787
UCP3	0.418386916	7.893308982	2.297241385	0.026933538	-3.477623147
PHKG1	0.418310558	8.617946988	1.786051786	0.081696369	-4.340316549
MAP3K10	0.417822394	8.33140623	1.807909901	0.078167086	-4.30701737
TNNT2	0.417786368	7.488641947	2.427023325	0.019835225	-3.232604574
PNPLA2	0.417773089	10.5629685	1.739577384	0.089647478	-4.409987304
MVP	0.416506901	9.565118268	1.745011667	0.088685546	-4.401920465
POLG	0.416114251	8.539157942	1.349105002	0.18491407	-4.932027553
ECH1	0.415619289	8.836937538	2.509013027	0.016272954	-3.072866171
SULT1A2	0.41550554	7.572196956	2.116810818	0.04056468	-3.801468664
ARHGDIB	0.415288808	11.66188875	0.986896196	0.329643873	-5.308315447
S100A14	0.415221963	6.830106994	1.613965293	0.114421203	-4.590462315
FCGR2B	0.415124153	7.559660659	1.854770207	0.071033397	-4.234497014
SLC37A4	0.41511365	8.014496354	2.748703278	0.008944185	-2.585259423
ADAMTS15	0.414493902	7.269274113	0.853901713	0.398259921	-5.418793398
ELFN1	0.414357431	12.09129113	2.318440278	0.025637062	-3.438274103
CCDC124	0.414149372	7.822196003	1.703044313	0.096342909	-4.463665207
NPY4R	0.413905464	8.215670459	3.05125595	0.004041399	-1.929850516
TBC1D17	0.413687312	8.579554217	1.489200184	0.144301423	-4.758088915
SLC25A34	0.413470174	7.681684522	1.432846696	0.159695057	-4.829899464
RRP1	0.412911402	8.255606324	1.468497941	0.149813506	-4.784755126
FCER1A	0.412911013	7.033189604	1.535905272	0.132458629	-4.69672083
QRICH1	0.412706548	9.476809862	1.337561676	0.188618281	-4.945670615
R3HCC1	0.412511081	8.093257393	2.077666366	0.044222673	-3.869033854
RILPL1	0.412158068	7.944422461	2.67072183	0.010901111	-2.747152608
FBLL1	0.412137129	8.140464105	2.66594619	0.011032939	-2.756967488
TNFRSF4	0.412065271	7.489121007	2.347394529	0.023956835	-3.384100748
FOLR3	0.412062702	6.519589556	2.061181938	0.045847632	-3.897191283
FBXL19	0.41198783	8.837780777	1.949543784	0.058287238	-4.083185222
JUP	0.411926271	8.569947493	1.229479989	0.226096862	-5.068225082
BOK	0.411917098	6.934945593	2.642810966	0.011692622	-2.804349576
SCN1B	0.411759637	6.933009947	1.645322253	0.107764113	-4.54649489
MEN1	0.411667437	7.451341678	1.155125148	0.254913906	-5.147019783
GPR62	0.411632223	7.328062789	2.043624204	0.047635568	-3.926987825
PLEKHN1	0.411510918	8.352174715	1.205803585	0.234999095	-5.093807591
LY96	0.411454344	7.57077929	0.881294864	0.383439271	-5.397286182
TLCD1	0.41104455	7.251992004	1.06653364	0.292597113	-5.23492469
PPP1R9B	0.410450922	10.6491555	0.979270907	0.333349948	-5.31506017
OSGEP	0.410243068	9.157823797	1.187252194	0.242152344	-5.113531725
SPNS3	0.40936811	7.475505838	2.209562083	0.032941101	-3.637501789
HLA-F	0.409129671	10.39895482	1.954426516	0.057687643	-4.075223952
ARRDC1	0.409072853	7.729574611	2.062167946	0.045748988	-3.895512015
PTPRM	0.409069192	7.743529133	1.172813197	0.24782897	-5.128687721
GLYR1	0.409065064	8.134859863	1.236536576	0.22349254	-5.060511887
NFATC4	0.4089587	7.682452294	1.44596874	0.156000047	-4.813398122
CCM2L	0.40869827	9.234339792	2.292792814	0.027212947	-3.485846571
ZNF740	0.408531748	8.09643873	1.200653528	0.236969165	-5.099311528
ACTRT1	0.408178764	6.894559656	2.255459608	0.02966197	-3.554391239
MYL2	0.408119675	8.080626363	1.4622009	0.151522803	-4.792800606
GPR25	0.407895412	8.993028038	2.398633719	0.021224689	-3.287034577
ARTN	0.407867472	9.240173221	2.264374547	0.029059917	-3.538099491
PPAN-P2RY11	0.407413268	8.397081559	2.634090894	0.011950553	-2.822137196
TNR	0.407253109	9.504283042	1.619885797	0.11313916	-4.58221673
SOCS1	0.40694523	7.792828216	1.521446515	0.136038429	-4.715897014
MFNG	0.406773506	7.798005759	1.399469253	0.169403373	-4.871266572
POLR2I	0.406382171	10.41225142	1.072360595	0.290004969	-5.229344519
GPATCH1	0.40604544	8.14437677	0.991185165	0.327571547	-5.304499984
MT1M	0.405967816	11.39749754	1.034408951	0.307177464	-5.265175433
DDIT4	0.405867897	9.866861692	1.058491116	0.296201319	-5.242579689
ITGAX	0.405769895	7.082366017	1.598473919	0.117831962	-4.611913775
FLT1	0.405458147	8.295940061	1.531981505	0.133422535	-4.701940531
C1orf116	0.405437704	7.645170212	1.330713444	0.190842547	-4.95371438
OCLN	0.405224273	7.573993352	1.352768287	0.183750287	-4.927675765
PRR14	0.404580582	7.683907224	1.256742916	0.216158437	-5.038201322
CYP2R1	0.403973708	7.476353624	2.525694014	0.015623815	-3.039912535
FOXA3	0.403184802	7.684903087	2.249750992	0.030053313	-3.564798263
JOSD1	0.403088746	9.785980338	1.597340869	0.118084644	-4.613475715
PLD3	0.402569464	9.480818678	1.119657812	0.269558164	-5.182997712
MDFI	0.402347039	12.11902756	1.496471037	0.14240424	-4.748645154
ENDOG	0.401783029	8.503189458	1.505756231	0.140010415	-4.736526063
CSHL1	0.401570652	6.964602687	2.704980437	0.009997201	-2.676405246
PXN	0.401191556	8.681226945	3.325872222	0.001900225	-1.3013439
NCF4	0.401035572	7.759750969	1.643335005	0.108176349	-4.549302944
DHH	0.40082367	8.050951951	1.269660374	0.211565052	-5.023765142
CCL15	0.400424575	8.40958828	2.795103579	0.007939779	-2.487504956
MMP28	0.400333232	8.826021487	2.414605191	0.020432539	-3.256469723
OSCAR	0.400285599	11.70530548	2.27093925	0.028623586	-3.526072032
BTK	0.400181265	7.651791664	3.066677153	0.003876843	-1.8953561
PAF1	0.400142179	11.20568281	1.750050076	0.087801416	-4.394422327
GAMT	0.39993635	7.958123626	1.521463	0.136034304	-4.715875241
ARHGAP4	0.399910411	12.36093568	2.60194467	0.01294727	-2.887369089
FOXF1	0.399438828	7.125656991	1.476117684	0.147765623	-4.774978703
HSH2D	0.399431178	7.577371615	3.49194731	0.001187469	-0.907760633
OAZ2	0.399316373	9.150713881	1.790584363	0.080953693	-4.3334393
HELQ	0.399284289	7.289853652	1.421922227	0.162823366	-4.843534907
RHBG	0.399060209	8.474463091	2.213575762	0.032642001	-3.630285363
POLL	0.398951566	8.4745692	2.198973459	0.033741882	-3.656491997
MEIOB	0.398914375	8.497245739	1.900768041	0.064577453	-4.161826992
ANO8	0.398787995	8.449489287	1.223227394	0.228423186	-5.075025552
ALOX5	0.398785803	7.031841643	1.968952058	0.055935281	-4.051445298
IFITM10	0.398667092	7.090798923	2.129244233	0.03945985	-3.779802993
PSME1	0.398265051	9.020687727	1.830527596	0.074651642	-4.27220647
HLA-DMB	0.398178027	7.126783933	1.19743947	0.238204774	-5.102735414
ANKRD9	0.398018882	8.434879532	1.156295367	0.254440704	-5.145814943
CYP27A1	0.397971919	8.603545228	0.955245516	0.345208685	-5.335986367
CCDC154	0.397970403	7.985806478	1.834562503	0.074038799	-4.265958624
ZNF613	0.397811777	6.581202817	2.053147875	0.046658345	-3.910850509
STX4	0.397750326	10.28274335	1.255335637	0.216663327	-5.039765891
PDE9A	0.397725344	7.428910676	2.971617906	0.005001077	-2.106370933
FXYD5	0.397679366	8.129574761	2.537204453	0.015189766	-3.017085203
TC2N	0.397463888	6.551165803	1.881851015	0.067169066	-4.191889882
TOMM40L	0.396697501	7.171926844	1.617581475	0.113636741	-4.585429097
SMPD3	0.396613639	6.676300978	1.708525922	0.095312552	-4.455672713
PHOSPHO2-KLHL23	0.396407044	8.357373257	1.881800447	0.067176111	-4.191969914
TMEM154	0.395662317	6.569246963	1.566808538	0.125061312	-4.65520276
ZNF521	0.395613808	7.672366462	1.48212182	0.146167643	-4.767243604
CLDN3	0.395231315	6.665414771	3.726019221	0.000602587	-0.338038955
CLPS	0.395165574	7.54513884	3.252344307	0.002332443	-1.472480889
MYO15B	0.394942596	7.672955099	2.282798001	0.027850198	-3.504279384
CCIN	0.394609595	8.967331803	1.941774408	0.059252388	-4.095819992
LGALS9	0.394581233	7.88811129	2.634513788	0.011937925	-2.821275464
TADA1	0.394520768	7.654751091	1.407024213	0.167166602	-4.86197956
OASL	0.394053695	6.557326013	2.396968904	0.021308838	-3.290212168
AKR1B1	0.393900376	7.81720278	1.394612778	0.170853469	-4.877212769
EEF1D	0.393776116	12.20466417	2.148006781	0.037842796	-3.746923015
MVK	0.393428966	9.192257268	2.509165392	0.016266916	-3.072565857
FBXL15	0.393378549	9.057234138	1.456375838	0.153117676	-4.800215724
ASF1B	0.393256691	7.126027593	2.352589023	0.0236661	-3.374329838
SF3B5	0.392357689	10.2243031	1.650059055	0.106786712	-4.539789854
EFNA4	0.391729779	7.135287022	1.500259337	0.141423664	-4.743708626
RPP14	0.391360686	8.095250356	1.375564417	0.176634409	-4.90035601
PGAP2	0.390660121	8.845071241	1.559580054	0.126760957	-4.66497886
CAPN12	0.390657346	6.600208354	1.64034535	0.108798965	-4.55352194
APOL3	0.390569755	8.819889311	0.85649574	0.396841286	-5.416784682
ZNF735	0.390225003	7.782825349	2.021089363	0.050019251	-3.964935333
SLC39A2	0.389900486	6.590121017	2.342842399	0.024214255	-3.392650394
HLA-DMA	0.389676154	8.192465347	1.343882705	0.18658291	-4.938212923
AIF1	0.389552879	7.389991643	1.392962488	0.17134842	-4.879229137
RBM42	0.389518003	10.04775259	1.255693786	0.21653475	-5.039367864
NTAN1	0.389508567	8.091524981	1.853342063	0.071242337	-4.236729849
RASL10B	0.388875803	7.555884185	1.91948641	0.062097834	-4.131838479
KRTAP5-11	0.388710727	8.231654234	4.533040758	5.20E-05	1.726911299
FFAR2	0.388661574	7.010536605	2.512647146	0.016129473	-3.06569983
SLC26A11	0.388636614	8.131426206	2.430839998	0.019654847	-3.225252134
KRTAP2-1	0.388598085	8.813505466	1.522043319	0.135889149	-4.715108645
ID3	0.388495858	10.72489301	1.550968726	0.128810058	-4.67657364
MFSD2B	0.388107797	7.547175217	1.874386753	0.068215841	-4.20368429
CCL14	0.388043655	7.156784461	1.536243147	0.132375889	-4.696270814
LAPTM5	0.387981943	7.588782413	1.255131117	0.216736776	-5.039993137
CCDC78	0.387944463	11.9424335	2.486774856	0.017176597	-3.116561146
MPZL3	0.387800624	6.504482992	1.97855803	0.054801855	-4.035642371
FXYD7	0.38733316	7.162916685	1.843089159	0.072757755	-4.252718099
FAM229A	0.387090279	6.627348002	1.687824545	0.09925229	-4.485741878
CCDC88C	0.387075816	7.75262353	2.984498605	0.004832567	-2.078006591
SIRPA	0.386751569	8.190740841	1.478288211	0.147186353	-4.772185632
MYO1G	0.386547972	6.684286041	1.947544838	0.058534253	-4.086439858
OAS3	0.386539546	7.167168139	2.057344456	0.046233321	-3.903720872
MRI1	0.386228921	6.673025685	2.20791837	0.033064292	-3.640454249
WDR64	0.385979003	6.527432766	3.947302878	0.000312599	0.214526497
PTP4A3	0.385590152	10.42468776	1.826344116	0.075291587	-4.278672338
NR4A2	0.385295755	12.93757211	1.412932738	0.165433389	-4.854685241
ADH1C	0.385119074	8.154144177	0.848073764	0.401458687	-5.423284992
HGH1	0.384625992	8.376392832	1.324045337	0.193027511	-4.961510614
NDC80	0.384414832	6.289785777	2.434240557	0.019495388	-3.218694359
UPK3A	0.384256031	7.014891249	1.902915237	0.064288773	-4.158399153
COX6A2	0.384131418	7.800008598	1.570518789	0.124196102	-4.650169555
FSIP1	0.384016481	6.895333767	1.469871821	0.14944261	-4.7829957
CASP9	0.383809508	8.988163949	1.016226523	0.315647695	-5.28191079
PLEKHM1	0.383784764	7.747342168	2.021085411	0.050019678	-3.964941959
MROH6	0.383609563	7.766176942	2.055964868	0.046372669	-3.90606594
CCDC85B	0.383218804	9.823998901	1.272881285	0.210431199	-5.020144515
CHRNA2	0.383198469	7.826733762	1.509785321	0.138981718	-4.731246717
ZFP64	0.382964112	7.420849476	1.853818015	0.071172647	-4.235985879
REXO1	0.382731645	10.67494411	2.763258146	0.0086171	-2.554708562
C15orf39	0.382516196	7.931710112	1.281620217	0.207377843	-5.010278871
SUPT20H	0.382473237	7.520056079	1.818001725	0.076581601	-4.291529454
SHANK3	0.382035425	7.824899191	1.571404316	0.12399032	-4.648966745
TRMT2A	0.381455007	7.234156877	1.697900786	0.097318113	-4.471144899
CLDND2	0.381187365	6.872729745	1.151163115	0.256520748	-5.151090619
GAPT	0.38107309	6.710596127	1.376985133	0.176198082	-4.898639758
PPY	0.380878514	8.061936364	1.537003848	0.13218976	-4.69525732
HCN2	0.380170582	8.44750916	3.393443026	0.001571243	-1.142350932
IFIT2	0.37984188	7.907203044	1.324977625	0.192720882	-4.960422734
GBA3	0.379596689	6.861011422	1.966511623	0.05622644	-4.05545025
ABCA2	0.379283967	7.65028364	2.924849077	0.005660391	-2.208742274
SPATC1L	0.379006903	6.83352144	2.779558025	0.008263989	-2.520372196
CPVL	0.378937032	6.727066512	1.582193283	0.121505257	-4.634264705
MLF2	0.378703558	12.01206944	1.605523875	0.116269629	-4.602173659
FIS1	0.378644788	10.849013	1.930658818	0.060657138	-4.113825464
TNFRSF1B	0.378325986	7.137397764	2.223059054	0.031944875	-3.61319545
CYC1	0.37798232	8.610968023	1.298016494	0.201739253	-4.991602511
BMP6	0.377491164	8.579986444	0.915379349	0.365494807	-5.369618022
NUP210L	0.37712281	6.727174968	1.381701265	0.174755652	-4.892931148
OR5C1	0.377085168	6.771565752	2.650043677	0.011482584	-2.789566168
OCM2	0.376948138	6.697257657	2.045098301	0.047483152	-3.924493925
EMILIN1	0.376595044	10.11938185	1.837583502	0.073582752	-4.261273307
CORO7	0.376204187	8.422210493	1.893512389	0.065561169	-4.173386719
FCF1	0.376168888	8.8600453	1.639442325	0.108987604	-4.554794987
ZNF467	0.376051258	8.645037301	1.994700246	0.052941954	-4.008947821
DSPP	0.37602418	7.042476996	3.045020416	0.004109786	-1.943769827
NDRG4	0.375686667	10.5339179	0.912683355	0.366894047	-5.371843039
CD248	0.375572427	8.351150567	0.995835091	0.325334752	-5.300345714
SULT1A4	0.375302851	7.757860362	1.879172997	0.067543038	-4.196125886
RNF151	0.375081505	9.688131371	1.845698833	0.07236946	-4.248655553
PAM16	0.374959774	11.33403028	1.268130445	0.212105234	-5.025481998
ZNF583	0.374875106	7.821667022	1.978363981	0.054824553	-4.035962215
BIN1	0.374751384	8.240074926	1.180198393	0.244913545	-5.120957244
DOK7	0.374669922	7.001213354	3.576765943	0.000930572	-0.703230154
MPP2	0.374115628	7.612004325	1.864456307	0.069630023	-4.219315881
NOXA1	0.374075096	8.869045044	1.301206387	0.200655873	-4.987943898
SEMA4C	0.374021915	11.70065858	1.150338343	0.256856159	-5.151936406
LONP1	0.373777481	7.154177621	1.600148168	0.117459394	-4.609604021
ASB9	0.373698497	7.032134198	1.306709504	0.198797222	-4.981612948
HNF4A	0.373579337	6.691430639	1.951239953	0.058078344	-4.08042145
SAP25	0.373480525	8.766949797	1.143107369	0.259810319	-5.159327498
LRFN1	0.373457313	6.370498201	2.84154484	0.007040286	-2.38862789
WDR93	0.373270023	7.333935785	1.661220721	0.104512405	-4.523924893
NNMT	0.373213739	12.69797507	0.785518804	0.436791892	-5.469629413
OR11A1	0.37276824	8.210915538	1.710427904	0.094957191	-4.45289442
NRP1	0.372726854	7.560725198	1.43004694	0.160492259	-4.833402874
MAP1S	0.372567846	11.60696522	2.116589816	0.040584562	-3.801852877
RNF31	0.3725388	9.091228552	1.226208988	0.227311664	-5.071786679
GPT	0.372427602	6.826603505	1.85950301	0.070344704	-4.227087374
ZNF579	0.371667452	9.854476645	1.301779408	0.200461726	-4.987285811
MAST4	0.371348261	8.38684858	2.499690739	0.016646353	-3.091216288
HMOX1	0.371166424	9.289101843	0.764908447	0.448829217	-5.484147846
VAV1	0.371125351	7.149357405	2.58349307	0.013553298	-2.924566669
PSMB9	0.37098971	9.956833591	1.541824252	0.131015181	-4.6888248
EFTUD2	0.370563201	8.669408808	1.18467933	0.243156844	-5.116244915
NCCRP1	0.370508591	7.378525412	1.613036771	0.114623341	-4.591753116
BST1	0.370082825	6.781872285	2.071881938	0.044787039	-3.878934415
ZNF425	0.370069289	6.883984819	1.087169091	0.283489705	-5.215034917
PNPLA7	0.369827102	8.650159358	2.219671704	0.032192347	-3.619306161
SORBS3	0.369722011	11.98533969	2.158585224	0.036957117	-3.728287164
PES1	0.369483385	8.204484688	1.298429975	0.201598574	-4.991128735
PLBD1	0.369451757	7.72583638	1.002110741	0.322332308	-5.294709839
R3HCC1L	0.369444899	6.636948722	2.237337824	0.030920204	-3.587359595
HSF2	0.368755388	8.622898456	1.010614422	0.318293941	-5.287019651
TF	0.368709995	6.291118474	1.199121138	0.237557687	-5.100945016
MPPE1	0.368564257	7.513523495	1.918007506	0.062290726	-4.134216517
SNX21	0.368508608	8.230403496	2.476602969	0.017604962	-3.136456621
C1orf35	0.368412912	8.150134429	2.196506143	0.03393094	-3.660907059
SYP	0.368311769	6.89195533	1.100088324	0.277890279	-5.202400851
ENKD1	0.368287899	7.63800917	1.474009942	0.148329866	-4.777687503
BCL2A1	0.368144176	7.404166534	1.052536555	0.298889609	-5.248212246
CRLF2	0.367555932	7.030764336	2.628651599	0.012114083	-2.833212589
RNASE1	0.367381356	13.64276677	0.764614248	0.449002446	-5.484352383
PARVG	0.367155637	6.639801924	1.623087444	0.112450774	-4.577746878
EXOSC5	0.366915815	6.635056963	1.54029921	0.131385874	-4.690861779
EPOR	0.36674852	7.328237466	1.757667596	0.086478728	-4.383051407
AARS2	0.36674544	6.824123211	1.631395823	0.110680368	-4.56611196
ZBTB5	0.366563547	7.322364621	1.26994398	0.211465031	-5.023446677
HLA-DQB2	0.365814229	7.390494317	1.521074992	0.136131425	-4.716387653
LAGE3	0.365581653	9.618367715	0.941908668	0.351910749	-5.347389492
TUBA3D	0.365529206	7.735248413	2.601209672	0.012970927	-2.888854243
AQP9	0.365448219	6.631897095	1.751203177	0.087600113	-4.392703727
LILRA6	0.365357025	7.393738726	1.645052887	0.107819915	-4.546875685
GPR160	0.365255163	6.513679294	1.696515621	0.097582133	-4.473155909
SELP	0.365208922	8.177449047	1.210408725	0.23324769	-5.088867613
ESRRA	0.364881705	8.157946632	2.499765351	0.016643334	-3.09106961
LSMEM2	0.364616587	7.227951883	1.567782938	0.124833616	-4.653881926
ZNF429	0.364442789	10.65032571	1.823012373	0.075804562	-4.283813008
MNDA	0.364248493	9.930201602	0.889346785	0.3791504	-5.390840626
DEDD2	0.364127556	9.473440894	1.327406279	0.191923845	-4.957585497
VEGFA	0.363853031	7.398245005	1.382389288	0.174545987	-4.892096868
C19orf33	0.363839804	7.253809802	1.344561356	0.186365389	-4.937410343
BTNL2	0.363111402	7.864513944	2.125040521	0.039830388	-3.787139108
IFNGR2	0.362997531	8.081761482	1.382190173	0.174606644	-4.892338349
PVALB	0.362806458	7.944547716	2.105320275	0.041609831	-3.821403753
CHAC1	0.362692046	7.279576586	1.617984239	0.113549642	-4.584867904
IFI27L2	0.362481851	9.907243904	1.442700006	0.156914128	-4.81752118
RSRP1	0.362253647	8.593009775	1.0145764	0.316424208	-5.283415719
ZSWIM7	0.362004385	8.717932124	1.006947789	0.320030975	-5.290343055
TERT	0.361861933	7.872239234	2.725792576	0.00948243	-2.633138094
FAM131C	0.361799944	8.157148983	1.528022039	0.134400914	-4.707195847
RBP5	0.361728439	7.877902991	1.352696726	0.183772967	-4.927760878
AP3M2	0.361650918	7.061039884	1.497383547	0.142167549	-4.747457071
OR13G1	0.361556226	6.665258825	2.823231243	0.007383019	-2.427741292
RUNDC3A	0.361442403	6.655231211	2.653419605	0.011385741	-2.782656672
IFI27L1	0.361172383	9.878999824	1.950157438	0.058211588	-4.082185546
CLEC7A	0.361056333	6.513449255	1.687895498	0.09923856	-4.48563935
AGER	0.360753416	7.656208908	2.574445839	0.013859852	-2.942739647
LSM10	0.360710749	7.573242652	1.436636948	0.158620777	-4.825146884
RNASE6	0.360466895	8.537262881	1.455991043	0.153223496	-4.80070463
KCNV2	0.360114581	7.039503097	1.875240682	0.068095387	-4.202336931
RAX2	0.359795572	7.257734419	2.828560559	0.007281713	-2.416375509
ARHGEF16	0.359559676	6.982614967	2.346786798	0.023991059	-3.385242868
NDUFA2	0.359480578	9.603705783	1.760274384	0.086029944	-4.379150631
KRTAP9-1	0.359446033	9.491572821	2.342880601	0.024212084	-3.392578694
CCDC12	0.359363887	9.804337542	1.276616393	0.209122057	-5.015935383
CXorf49B	0.359341472	7.216315974	2.207968223	0.03306055	-3.640364728
NOA1	0.35926739	9.700262959	0.959281658	0.34319719	-5.332505381
PSENEN	0.359260695	7.597380964	1.125203112	0.267229813	-5.177441502
PRSS36	0.359152706	10.49449083	1.401871166	0.168689735	-4.868318856
TMEM71	0.359056392	6.905936098	2.359334655	0.023293291	-3.361617725
PRR36	0.359018374	9.541080595	1.670424183	0.102667268	-4.510774354
TYMP	0.358955124	12.52066588	1.626635372	0.111691942	-4.572784687
PRKCH	0.35887208	7.834066948	1.089147737	0.282627017	-5.213109006
LIMK1	0.358339522	6.771766902	1.570840594	0.124121288	-4.649732516
LRRN2	0.35833472	8.415436121	1.963933283	0.056535474	-4.059677175
PIAS3	0.358200119	11.01584458	1.35021767	0.184559991	-4.93070689
FAM177B	0.357968849	8.608695448	1.426302896	0.161563211	-4.838078338
CPPED1	0.357521669	7.355540414	1.693698006	0.09812102	-4.477242266
NKX1-2	0.357430028	9.735155743	2.003559334	0.051944665	-3.994223796
FCGRT	0.357380538	12.03404202	1.317978285	0.195032052	-4.968573229
CEBPE	0.35686865	7.16152253	1.869303958	0.068936584	-4.211693681
LRSAM1	0.356736098	9.280140114	1.535342516	0.13259653	-4.69747017
TEN1	0.356653951	9.59966739	1.817610365	0.076642575	-4.292131409
CEP295	0.356550825	7.552113674	1.210001811	0.233402058	-5.089304813
PLXNA3	0.356527539	9.670688622	1.472662112	0.148691575	-4.779417891
ABCG1	0.356233653	9.080811324	1.008631263	0.319232647	-5.288818586
HDAC1	0.356112427	10.09861635	1.707494339	0.095505752	-4.457178486
SLC27A3	0.356028603	8.506494185	1.555188114	0.127802723	-4.670899425
GPX1	0.355085944	10.94267335	1.779408309	0.082795283	-4.350370301
ZNF497	0.355053379	8.891101403	1.760134389	0.086053996	-4.379360242
CXCR4	0.354949377	9.831121078	0.65120559	0.518648987	-5.557496673
ACER1	0.354879077	7.504526038	3.144586478	0.003137729	-1.719583154
LIMK2	0.35466943	8.69397265	1.303360396	0.199926805	-4.985468757
BBS4	0.354533352	8.482028341	1.196464488	0.238580527	-5.103772372
RPS14	0.354315579	10.92165656	1.996928191	0.052689598	-4.005249824
APOBR	0.354301749	6.316419153	1.73587699	0.090307468	-4.415468144
IL17RC	0.354210691	7.789978446	2.143863618	0.038194756	-3.754202743
CD300E	0.353993778	7.688325934	1.122414562	0.268398864	-5.180238738
KCNK3	0.353970173	7.625429424	2.235498499	0.031050534	-3.590694642
ZNF688	0.353483416	9.77322021	1.085221492	0.284340663	-5.216927406
KAT5	0.353355982	8.387562704	1.030300226	0.309077711	-5.268981639
DEFB124	0.353033497	7.698988007	1.792942005	0.080569641	-4.329856309
SLC13A2	0.352927158	7.971924881	1.967252811	0.056137873	-4.054234324
PIGT	0.352840455	9.722937684	1.869430207	0.068918604	-4.211494956
SS18L2	0.352759049	9.390527792	1.02847835	0.309922888	-5.270664803
NEURL2	0.352581651	6.831527729	1.631938777	0.110565471	-4.565349834
TRPV2	0.352381611	10.56261104	1.475406589	0.147955793	-4.775892963
CYSLTR1	0.352377866	6.968052367	1.811822995	0.077549054	-4.301020458
ZNF558	0.352096985	8.012569545	1.563342229	0.125874036	-4.659895661
C3orf18	0.352075943	8.756287621	1.024151184	0.311936625	-5.274651248
MAPK11	0.352054535	8.025702042	1.649199455	0.10696354	-4.541007865
RPL7A	0.351745412	13.67308528	2.369006455	0.022767992	-3.343345078
SLC15A3	0.351725795	8.031106479	0.903987944	0.371430606	-5.378976686
SMAGP	0.351571909	7.379335009	2.816281089	0.007517107	-2.442543582
COPS7B	0.3514482	8.292530738	1.518694612	0.136728469	-4.719528726
ASGR1	0.35141877	6.916477826	1.538585294	0.131803482	-4.693148926
HDC	0.351325743	7.200642355	1.683928117	0.100008713	-4.491366592
DLK2	0.351088893	7.630753755	2.574986912	0.013841342	-2.941654029
ARFGAP2	0.350967396	8.938970582	1.166325438	0.250410849	-5.1354417
POP7	0.350908643	10.59437333	1.548044704	0.129511887	-4.680497945
FAIM2	0.350528558	7.247994942	1.925907029	0.061266336	-4.121497033
KRTAP5-7	0.350205406	6.920819508	1.805593287	0.078534929	-4.310562552
TREM1	0.350191683	6.921365739	2.140707268	0.038464823	-3.759741324
TPSG1	0.350180984	11.4933744	2.338462254	0.024464296	-3.400865564
TPH2	0.349691219	6.782847322	3.309791604	0.001987679	-1.338941298
LYST	0.349567146	8.898122407	1.251433861	0.218067774	-5.044095364
CIITA	0.349483473	6.897370015	2.139835839	0.038539681	-3.761269348
FANCE	0.349466855	8.568738886	1.04739824	0.30122294	-5.253048672
EFCAB2	0.349360441	7.115257645	1.580890043	0.121803274	-4.636045268
TYROBP	0.348959963	10.76702003	0.700799423	0.487497382	-5.52691332
PRLH	0.348926051	8.612966171	2.949983208	0.005296573	-2.153847745
NMT1	0.348622854	9.908949487	0.835968605	0.408153772	-5.432519918
VSIG2	0.348540972	10.03754669	0.783034733	0.438232389	-5.471399036
TTLL9	0.348450031	6.871765903	3.426448782	0.001431054	-1.064110638
LRP3	0.348449683	9.090525403	2.466096063	0.018057618	-3.156947099
MICAL1	0.348227434	9.84651237	1.583623138	0.121178968	-4.632309686
FLI1	0.348188082	7.081227075	1.731326739	0.091124594	-4.422194231
CHEK1	0.347513386	7.781113274	0.932832915	0.3565201	-5.35506205
HAGHL	0.347241069	7.962189099	1.850875548	0.071604423	-4.240582787
UBE2M	0.34691529	7.947141267	1.056909782	0.296913596	-5.244078422
FLRT1	0.346309021	6.440551471	2.445691789	0.018967005	-3.19656338
MRPS2	0.346286804	10.45442569	1.407096997	0.167145166	-4.861889871
DAPK1	0.346177157	7.059573992	1.932714881	0.060395161	-4.110501283
OR6T1	0.346121542	7.364318058	2.137366413	0.038752509	-3.765596805
HOXB6	0.346026417	7.597617837	1.64865462	0.107075743	-4.541779586
ZFP69B	0.345900491	7.064255636	1.724259948	0.092405861	-4.432610611
GPBAR1	0.345849161	7.364950552	2.068101856	0.045159245	-3.88539266
EPHA1	0.345822049	6.70833883	1.669417507	0.10286777	-4.51221579
SLC25A47	0.345433743	7.553934375	2.48440035	0.017275736	-3.121210632
YARS2	0.345422072	6.923079794	1.317286591	0.195261589	-4.969376556
SLC25A29	0.344926738	6.968483281	1.791339625	0.080830496	-4.332291932
B3GNT8	0.344535301	8.53906921	1.888393121	0.066262925	-4.181521007
TUSC2	0.34452224	10.74910244	1.686842233	0.099442541	-4.487160946
CRELD2	0.344454192	11.02864298	1.453742494	0.15384301	-4.803559256
CDRT15L2	0.344291244	7.350907421	3.020311377	0.004391639	-1.998764377
PLP1	0.34425264	7.798612032	1.519457396	0.136536921	-4.718522652
ASB10	0.344094663	7.229755562	1.994432674	0.052972331	-4.009391721
FGD2	0.343944372	7.296735878	1.894075461	0.065484372	-4.172490924
CRACR2B	0.343818217	6.910493821	2.311153071	0.026076274	-3.451830586
UBQLN4	0.343544035	7.691047078	1.271689786	0.210850108	-5.021484857
UBL5	0.343343373	11.37909741	1.737308143	0.090051733	-4.41334956
CRYBA1	0.343276128	7.19580765	1.192224906	0.240219489	-5.108272374
LOC100653133	0.34306563	6.421202396	2.833658348	0.007186021	-2.405490931
TSSK4	0.34283102	6.816832319	1.41010414	0.166261374	-4.858180678
METTL4	0.342561341	10.07197377	1.086462836	0.283798079	-5.215721554
PPM1F	0.342521437	7.203606199	2.505622239	0.016407878	-3.079546157
CYYR1	0.342498989	6.926563007	1.912348218	0.063033618	-4.143302732
LMAN2	0.342123939	8.053239737	1.228406319	0.226495077	-5.069395099
PFKL	0.340711262	11.02351345	1.036153748	0.306372945	-5.263554785
B4GALT1	0.340619971	9.806417913	0.810697885	0.4223512	-5.451386721
PEX10	0.340404665	6.606055598	1.575004851	0.123156458	-4.64407006
TMEM38A	0.340399672	7.334556829	2.015873092	0.050585587	-3.973671678
SYT7	0.340314215	6.835371126	1.268016308	0.212145574	-5.025610003
SPON2	0.339600388	7.402621923	1.176560701	0.246346446	-5.124770625
NUDT2	0.339548738	6.766687506	1.987668357	0.05374533	-4.02059787
RASSF6	0.339430576	12.07331363	1.127289978	0.266357311	-5.175343903
KIF26A	0.339263389	8.194099582	2.384910248	0.021927404	-3.313180713
MLLT6	0.339260651	9.665093065	1.617397866	0.113676466	-4.585684891
GPR78	0.339160049	7.352042777	2.088517802	0.043180724	-3.850402374
OPN1MW	0.339131805	8.079120859	1.506544121	0.139808777	-4.735494662
ZNF574	0.339067638	10.43482482	1.208702173	0.233895594	-5.090700272
ENOSF1	0.338899329	8.199460168	1.197396321	0.238221394	-5.102781322
TRH	0.33883696	8.304441933	1.069656621	0.291205841	-5.231937523
PLEKHG2	0.338810526	9.812312997	1.292402576	0.203656645	-4.998021469
KIR3DL1	0.338526596	6.868397115	2.687927586	0.010438112	-2.711695218
EPHA4	0.338511267	7.849787748	1.201347687	0.236702921	-5.098570938
CMSS1	0.338302843	9.576759045	1.373786406	0.177181644	-4.902501637
CNKSR1	0.33813506	7.50084061	0.888124621	0.379799409	-5.391822581
TRIM49B	0.337845521	6.356729742	1.288212179	0.205096795	-5.002796245
FLAD1	0.337763701	6.83112072	1.868936112	0.068988996	-4.212272634
SP6	0.337713803	6.852525351	2.564538523	0.014202828	-2.962590306
CRBN	0.337510637	8.59943173	1.910713651	0.063249596	-4.145923027
RGS18	0.337389869	6.757831811	1.084187006	0.284793386	-5.217931326
EFNA2	0.337208469	6.93201551	2.207094001	0.033126229	-3.641934366
ALPL	0.336881458	9.110932451	1.47548133	0.147935795	-4.775796885
AMH	0.33680964	7.457409432	2.06770676	0.045198304	-3.886067143
PERM1	0.336783141	7.851351293	0.866313844	0.391500624	-5.409128957
TUBA4A	0.33665013	10.75087861	1.568787947	0.12459912	-4.65251885
NMNAT3	0.336374107	6.89749092	1.377815709	0.175943384	-4.897635666
CD300C	0.336347036	6.428725453	2.279307788	0.028075854	-3.51070207
POPDC2	0.336212021	7.21339918	1.69513872	0.097845167	-4.475153537
GYPC	0.33613502	7.399411021	2.381624533	0.022098737	-3.319424626
EPC2	0.33608283	9.240685206	1.030756062	0.308866495	-5.26856007
C19orf53	0.335384251	6.728175932	2.068945504	0.045075942	-3.883952096
DHX16	0.335355315	8.335000618	1.551789531	0.128613599	-4.675470881
VPS9D1	0.335199161	10.7008743	2.017747546	0.050381437	-3.970534359
DGKZ	0.335114479	8.290005339	1.456858024	0.152985155	-4.799602914
KRT15	0.335091119	7.776873727	1.520168703	0.136358493	-4.717584073
PLD2	0.334949569	8.005966026	1.041946322	0.303712413	-5.25815592
TYK2	0.334833841	6.917634932	1.211099902	0.232985656	-5.088124682
ZNF34	0.334067556	8.050223645	1.632412411	0.110465323	-4.56468483
INO80E	0.333710062	10.27710954	1.425054532	0.161921538	-4.83963483
RPL29	0.333703274	11.58484944	1.707534851	0.095498159	-4.457119366
TMEM102	0.333426437	8.635060687	1.484185323	0.145621628	-4.764578789
ZFYVE19	0.333353442	7.842013709	1.613947324	0.114425112	-4.590487301
FHL3	0.332890949	8.342998144	1.159832585	0.253014216	-5.142166192
CASS4	0.332831381	7.264604449	3.083918439	0.00370035	-1.856672722
OR2T27	0.332784628	10.11826052	1.071234412	0.290504701	-5.230425231
ZNF674	0.33262424	6.809790505	1.913374109	0.062898388	-4.141657244
OOEP	0.332497472	7.114020134	2.452290326	0.018668469	-3.183777373
RNF5	0.332429797	10.01627242	1.814511168	0.077126883	-4.296894518
KIF26B	0.332345142	7.563072104	2.581231847	0.013629328	-2.929112812
MRPL23	0.332268987	7.631989164	1.339183873	0.188094319	-4.943759745
GIMAP4	0.332167598	7.974382239	0.925702066	0.360169264	-5.361040734
ARRDC2	0.331861816	7.913947717	1.121601215	0.268740532	-5.181053399
SIRPG	0.331755143	6.718042618	2.912160017	0.00585283	-2.236348041
SLC20A1	0.33148387	10.70455896	1.129209137	0.265556724	-5.173411677
SH3GL1	0.331352636	9.414937506	1.024555609	0.311748039	-5.274279339
S100A16	0.330700624	9.122189681	0.834430434	0.409009416	-5.433684231
ZNF319	0.330684139	6.607340431	1.595564765	0.11848162	-4.61592219
COX19	0.330535935	6.854403474	1.394395728	0.170918503	-4.877478089
SCARA3	0.330367335	9.453082527	1.132066619	0.2643679	-5.170529065
PYDC1	0.330306568	6.429153361	4.011852604	0.000257495	0.377952852
SBK2	0.330054051	8.424475459	1.9250938	0.061371121	-4.122808421
GAA	0.330024487	7.253933114	1.524206445	0.135349182	-4.712248906
GIMAP7	0.330011023	7.247664676	1.073061528	0.289694241	-5.228671351
GPR45	0.329962121	6.727618053	2.330569072	0.024920747	-3.415641169
CERCAM	0.329931259	9.324396871	2.228487691	0.031551798	-3.603387627
TAS2R31	0.329629115	7.527069109	1.889712161	0.066081498	-4.179426835
LMO2	0.329407764	11.50638817	0.721245859	0.474965775	-5.513668648
PIF1	0.329097499	6.238856731	2.48504724	0.017248676	-3.119944274
DOK2	0.328879897	6.735091681	1.599544094	0.117593707	-4.610437628
ARHGAP31	0.328649493	6.934841671	1.467955451	0.149960158	-4.785449452
KLHL3	0.328637193	7.890183896	1.023173993	0.312392618	-5.2755493
TGM7	0.328621751	6.995549045	2.435302457	0.019445834	-3.21664521
CHAT	0.328497089	6.46943769	2.995373259	0.004694465	-2.054003246
OLFM1	0.328342802	8.011031583	1.592500722	0.119169016	-4.620137169
ZFYVE21	0.32832855	12.36433721	1.270566126	0.211245739	-5.022747834
LGALS2	0.328298823	7.219895768	2.209585716	0.032939333	-3.637459326
FAM181A	0.328238265	7.229217867	2.384611528	0.021942931	-3.313748633
FCAR	0.328207421	7.083281738	1.218203014	0.230305328	-5.080467062
STAC3	0.328186918	7.975111294	1.960471587	0.056952691	-4.065345252
PLAT	0.328066494	8.537486004	0.909297953	0.368655997	-5.374628152
REXO4	0.327906133	8.931867788	1.129198784	0.265561038	-5.17342211
SNCG	0.327681317	9.703740402	0.891627953	0.377940921	-5.389004352
MT1HL1	0.327508602	12.70573913	1.058228537	0.29631951	-5.242828699
TNFRSF10C	0.327112644	6.980964981	1.064696536	0.293417694	-5.23667807
RAB5C	0.327077204	8.268226187	1.456479477	0.153089185	-4.800084025
BTN2A1	0.326940009	8.276077515	2.835831606	0.007145583	-2.400846955
TRPV1	0.32654248	7.224414685	1.648817131	0.107042265	-4.541549423
OGFOD3	0.326537071	6.651528902	1.42366915	0.162319922	-4.841360734
TP53BP1	0.326338701	7.333823578	1.25026579	0.21848954	-5.045389071
SIM1	0.325950155	8.95645603	1.393731434	0.171117662	-4.878289885
TBL3	0.325923441	7.487215466	2.239294885	0.030782067	-3.583808804
LFNG	0.325898687	7.892337571	1.525719563	0.134972495	-4.710246385
SPDEF	0.325885633	7.718036229	2.208364621	0.033030806	-3.639652852
DUSP6	0.325793939	9.477938609	0.824289489	0.414678247	-5.44130872
APC2	0.325631805	8.041858035	1.482814857	0.14598408	-4.76634898
FCGR2C	0.32556739	10.09180171	0.533223348	0.596838445	-5.621415828
AOC1	0.325411791	6.765936718	1.868364901	0.069070451	-4.213171477
STAR	0.325341141	6.432501285	1.395103882	0.170706393	-4.876612312
CCRL2	0.325186603	6.454508963	2.05786518	0.04618082	-3.902835405
SNAPC2	0.32503047	9.633168567	0.843110101	0.404195661	-5.42708717
ZMYND15	0.324624945	7.082895202	2.442744107	0.019101761	-3.202267211
RIN1	0.324242975	7.270396389	1.95798082	0.05725453	-4.069418578
CCR3	0.324098479	6.284719186	2.237852744	0.030883805	-3.586425577
DUSP4	0.323924343	7.116070501	2.024810637	0.049618607	-3.958691892
RPL36	0.323847978	13.84321035	2.293529609	0.027166491	-3.484485383
GJD4	0.323599466	10.25390521	2.391917101	0.021566032	-3.299844682
TADA3	0.323476943	7.831167919	1.648695026	0.107067418	-4.541722361
FAM174B	0.323433687	7.391257284	1.720725646	0.093052271	-4.437806609
SURF1	0.323405744	9.561963564	1.132006436	0.264392899	-5.170589848
ZNF205	0.323256725	9.519543475	2.030596789	0.049001201	-3.948965967
SIPA1L1	0.323235757	9.87373495	1.429987884	0.160509108	-4.833476706
DGKQ	0.323187466	9.269410374	1.158676322	0.253479876	-5.143360052
IL4I1	0.322403197	7.187912125	1.186721763	0.242359187	-5.114091532
ENTPD8	0.322360586	7.394998335	2.52622842	0.015603415	-3.0388543
ZNF423	0.322280088	7.614600133	1.344011006	0.186541772	-4.938061221
MAG	0.322007854	7.215903903	2.41180864	0.02056928	-3.261832039
CCDC50	0.321990986	10.56326168	1.806079888	0.078457543	-4.309818206
MFSD12	0.321814068	7.005647877	1.151947605	0.256202012	-5.150285617
LRFN3	0.321785973	7.345312568	2.351816327	0.023709146	-3.375784288
AP2A1	0.321749775	7.229665126	1.133903625	0.263605648	-5.168672321
IL24	0.321714217	7.540298657	2.175736794	0.035560003	-3.69792235
POMZP3	0.32159054	8.484594126	1.401980935	0.168657177	-4.868184034
TREX1	0.321512454	6.934326807	1.731848681	0.091030552	-4.421423464
TRAF2	0.321381899	7.233764113	2.014852515	0.050697042	-3.975378867
ALKBH3	0.321369223	7.296533156	1.462307462	0.151493749	-4.792664711
UTF1	0.320807774	9.530129439	1.165822791	0.250611693	-5.135963522
MECOM	0.320602021	7.684862867	1.441505057	0.157249338	-4.819026369
EPHX4	0.320146097	6.796414078	1.255782701	0.216502838	-5.039269033
TNFRSF6B	0.320038364	7.571194733	3.126681272	0.003294755	-1.760198661
GTF2IRD2	0.31980999	6.695687882	2.290339845	0.027368123	-3.490375964
SH2B2	0.31980187	6.374168198	1.837224309	0.073636851	-4.26183072
NATD1	0.319700205	6.853519221	1.718966888	0.093375341	-4.440388902
MAGED4B	0.319670807	7.001923178	2.200510956	0.033624544	-3.653738867
EMCN	0.31950411	8.051718816	0.915988387	0.365179191	-5.369114512
CNOT11	0.319486227	7.812410401	1.095991226	0.27965751	-5.206422635
SNX11	0.319482201	8.783190042	0.845404082	0.402929317	-5.425332641
DXO	0.319419852	8.987727284	1.137921064	0.261944129	-5.164601948
DDX25	0.319247416	6.804248389	2.070140743	0.044958151	-3.881910385
HRH1	0.319216511	7.070312436	1.916325913	0.062510679	-4.136918662
PCDHGA7	0.31920315	8.252372315	3.022957647	0.004360606	-1.992887074
ZNF80	0.319007181	7.113866965	2.308766931	0.026221551	-3.456262713
FNTA	0.318974103	9.625344505	1.173676794	0.247486755	-5.127786069
ZNF226	0.318942625	7.947174818	1.48488798	0.145436072	-4.763670627
ASGR2	0.318942382	6.636809223	1.415443793	0.164701057	-4.851576959
SYNGAP1	0.318708456	8.202337151	1.636518295	0.109600265	-4.558913023
NUDT8	0.31861809	9.533798547	1.679091248	0.100954338	-4.49833345
DERL3	0.31851401	8.938042083	2.742526766	0.009086434	-2.598192583
PRB1	0.318294308	7.510666347	2.354149965	0.023579357	-3.371390609
CNPY2	0.318279678	8.570622821	1.88139059	0.067233236	-4.192618519
ETV2	0.318218888	8.370620723	1.870585598	0.068754237	-4.209675778
C1QTNF6	0.317983186	6.544372164	1.546970943	0.129770385	-4.681937404
TMEM222	0.317976602	8.027734501	1.730069401	0.09135147	-4.42405017
POMGNT2	0.317966648	6.803440168	2.677628699	0.01071302	-2.732937082
ACOX3	0.317956826	7.451565532	0.972096311	0.336862364	-5.321360941
HES5	0.317881885	8.141871494	1.120560966	0.269177967	-5.182094526
ICAM1	0.317874608	9.807817717	0.515078459	0.609341717	-5.63013527
IL17RA	0.317864861	7.925338787	1.484388985	0.145567826	-4.764315601
TNNC2	0.317800727	8.710968086	0.674900179	0.503633599	-5.543157721
POU3F2	0.317683831	6.99385517	2.452896116	0.018641276	-3.182602308
VASN	0.317665568	10.84192037	1.124792508	0.267401723	-5.177853792
HIC1	0.317461802	7.179762469	1.203563124	0.235854662	-5.096204674
SMPDL3B	0.317437724	6.598185979	2.570332684	0.014001311	-2.950987267
LRRC10	0.317375933	7.113963964	2.972592656	0.004988134	-2.104227003
CD36	0.317264115	6.851315512	1.22116227	0.229195405	-5.077264622
LCE1E	0.317020211	10.69962944	1.390148317	0.17219501	-4.882662623
LHB	0.317014704	8.520120464	1.992500287	0.053192167	-4.012596128
NT5DC2	0.316931847	8.221027122	1.037801669	0.305614428	-5.262021755
SCGB3A2	0.316848378	7.31184729	1.511919789	0.138439204	-4.728444874
ZNF570	0.316728007	7.488342385	1.414566694	0.164956569	-4.852663228
CREB3	0.316663247	7.992676458	1.078137012	0.287451187	-5.223784596
BCAM	0.316462911	10.05795877	0.962268845	0.341713479	-5.329920088
GLI4	0.316448371	9.127176559	1.891305591	0.065862897	-4.176895432
USP17L2	0.316412703	7.432723374	2.094904803	0.042577565	-3.839400693
SHISA3	0.316375869	6.683667168	2.268081333	0.028812816	-3.531311333
ZNRF1	0.316254563	6.698186985	1.533650635	0.133011813	-4.699721554
ABCA1	0.316152492	7.383900527	1.113076054	0.272340406	-5.189559176
FAR2	0.316040207	6.506523546	2.087961974	0.043233567	-3.851358552
BIN2	0.315818559	6.30512051	1.813294409	0.07731773	-4.298762691
PLEKHG5	0.315722304	9.478779449	2.453604266	0.018609535	-3.181228431
TEKT4	0.315658428	6.739908072	1.789235915	0.081174044	-4.335486814
CD300LB	0.315563874	6.67152605	1.340140351	0.187785904	-4.942632078
TMEM238	0.315416134	10.22922186	2.216382949	0.032434246	-3.625232269
PWWP2B	0.31538065	7.084306288	1.368996078	0.178662533	-4.90826996
REEP5	0.315326087	11.784166	1.853569579	0.071209016	-4.236374233
COX4I2	0.315167597	7.553815747	0.792872823	0.432543972	-5.46435875
KLHL23	0.31511821	7.322212555	1.721021442	0.092998026	-4.437372086
CYB5D2	0.314807009	8.154904251	0.899235365	0.373925317	-5.382848077
GUK1	0.314806199	10.46814404	1.275242458	0.209602903	-5.017484995
NPEPL1	0.314744869	8.791183909	1.412872601	0.165450959	-4.854759621
DBX1	0.314723183	7.743973407	1.773272634	0.083821218	-4.359627711
ALDH1A2	0.314667361	6.220728643	2.326904437	0.025135258	-3.422488708
DPEP3	0.314578968	6.660375675	2.825012197	0.007349019	-2.423944565
SYT2	0.31431173	7.687556044	2.584315987	0.013525725	-2.922911539
EVI5L	0.313656196	8.636060368	1.115139154	0.271466105	-5.187506322
UGT2B10	0.313521331	7.778216552	2.542989128	0.014975817	-3.005586054
SMARCAL1	0.313417414	7.804110128	1.042838058	0.303304258	-5.257322276
RHBDL1	0.313341569	8.432047031	1.542956541	0.1307405	-4.687311274
STK38	0.313109852	7.478282737	1.135845569	0.262801565	-5.166706463
SLC47A2	0.312976547	6.215156613	2.124014378	0.039921302	-3.788928181
ZNF394	0.312903212	8.362427314	1.585299845	0.120797254	-4.630015194
VDR	0.312901905	6.967472884	1.799133903	0.079568308	-4.32042753
EXOSC10	0.312775916	8.324150094	1.125267455	0.267202881	-5.177376882
LBX1	0.312725157	13.56832608	1.608371214	0.115643441	-4.598229295
DHRS3	0.312601188	9.359400307	0.756658355	0.453701892	-5.489854682
ZNF784	0.312584919	7.330283832	1.203926801	0.235715629	-5.095815853
SLC25A41	0.312447404	6.384261696	2.507040487	0.01635132	-3.076752918
RNF175	0.312276102	6.28440978	1.809356557	0.077938119	-4.304801592
DUSP18	0.312188134	6.802806559	1.405424264	0.167638361	-4.863950053
ZNF131	0.312065848	9.471937973	1.742405191	0.08914584	-4.405792257
POLM	0.311983815	8.219545481	2.080870809	0.043912716	-3.863539857
PARP10	0.311648402	8.671492927	1.465086275	0.150737679	-4.789117885
QRFP	0.311502417	7.05166299	2.150177655	0.037659527	-3.74310437
CASP1	0.31144065	7.69210323	1.079045507	0.287050974	-5.2229076
RTP4	0.311420258	6.276704618	1.917567817	0.062348173	-4.134923237
EVX1	0.311390945	9.498819645	1.675885458	0.101585146	-4.502941528
TTYH3	0.311331275	7.965249773	1.167114051	0.250095974	-5.134622581
PRPSAP2	0.311328347	7.645226161	0.958761088	0.343456189	-5.332955132
ITGAL	0.311259537	6.76889234	1.597978472	0.117942398	-4.61259688
CRYBB3	0.311142217	6.971093234	2.237539546	0.03090594	-3.586993709
CPNE5	0.310967487	7.537570374	1.428119491	0.161042892	-4.835811189
ACVRL1	0.310922571	10.784267	0.588666987	0.559404473	-5.592934022
IGFLR1	0.310914876	7.823629881	1.179813178	0.245064995	-5.121361579
PRDM1	0.310835593	7.252956125	1.046934383	0.301434197	-5.253484181
ZNHIT2	0.310505061	7.167052687	2.010240307	0.051203397	-3.983085446
ZC3H3	0.310467104	7.970581622	1.00299971	0.321908523	-5.293908789
CDH16	0.310429677	6.46981306	1.650915293	0.106610815	-4.538576066
CREB3L4	0.31033367	8.311181306	2.40054872	0.021128266	-3.283377503
PLXNC1	0.310203651	6.834694479	1.45559154	0.153333422	-4.801212102
FNBP4	0.31019504	8.795559574	1.204404083	0.235533256	-5.095305408
KRT71	0.310145997	7.069634742	2.397978721	0.02125776	-3.288284945
MUC20	0.309938107	6.680432845	1.64338207	0.108166571	-4.549236473
ITGB3BP	0.309911167	7.675122909	1.296545877	0.202240206	-4.993286465
LCN9	0.309810974	7.124237155	2.697228924	0.010195443	-2.692464742
FEN1	0.309680102	6.606510543	2.078180577	0.044172806	-3.868152689
HIP1R	0.309548458	7.084337873	2.381203732	0.022120767	-3.320223832
RTN4RL1	0.309540013	6.903123145	2.71303805	0.009794912	-2.659679626
TSEN54	0.309515169	9.072154413	1.173797441	0.247438974	-5.127660056
CSH2	0.309455397	7.201736101	1.888439981	0.066256473	-4.18144663
CYTH2	0.309372915	8.068762	1.263964856	0.213581246	-5.03014694
HMBS	0.309317589	8.657606702	1.99652796	0.052734854	-4.005914379
TWF2	0.309183221	6.943827462	1.42465493	0.16203637	-4.840132807
HSF1	0.309025041	10.09920088	1.976913579	0.054994465	-4.038352062
CLCN2	0.309009776	6.565827022	1.69892591	0.0971231	-4.469655704
NQO2	0.30863317	7.211965885	2.457780463	0.018423339	-3.173120518
BRMS1	0.30854458	7.943789783	1.473004502	0.148599624	-4.778978453
HBEGF	0.308534656	8.236565448	0.773130869	0.444003695	-5.478400544
FAT3	0.308527573	10.07199196	1.899965848	0.064685589	-4.163106823
PREX1	0.30849434	8.961168349	0.766350545	0.44798066	-5.483144151
CD48	0.30833124	6.492096217	2.036897181	0.048336544	-3.938350658
VPS28	0.308325848	12.11201178	1.628234282	0.11135134	-4.570545368
SIGLEC7	0.30813447	6.665240184	2.562511144	0.014273963	-2.966645979
FTL	0.307896322	12.61576758	2.260267117	0.029335936	-3.545611651
KRTAP6-3	0.3078763	9.033699266	1.138802744	0.261580494	-5.163706858
FSCN1	0.307751476	8.005077308	0.96708624	0.339329706	-5.325734738
CDC42EP2	0.307673162	7.719567151	1.898587327	0.064871775	-4.165305107
P2RY13	0.307651737	6.682777627	1.06504899	0.293260139	-5.236341899
AGBL5	0.307626699	6.563857631	1.85622863	0.070820566	-4.232215376
C12orf57	0.307513871	10.00428514	1.587982504	0.120188561	-4.626339719
ABI3	0.307422672	7.166062539	2.596510345	0.013123121	-2.898343094
DEF6	0.307381504	7.11884193	2.433855526	0.019513384	-3.219437196
HMGXB3	0.307329848	9.211344248	1.116462885	0.270906186	-5.186187297
HYAL3	0.307316792	6.964806223	1.704395785	0.096088023	-4.461696713
LRRC3	0.307314055	7.264003762	1.861796622	0.070013	-4.223490919
ACTRT3	0.307199719	7.281356302	0.959541614	0.343067902	-5.332280702
FGD5	0.307191952	8.606975444	2.049754976	0.047004464	-3.91660637
TUBB3	0.307049231	8.1960196	0.919691351	0.363264046	-5.366046282
C1QL1	0.306929124	7.10534025	2.223129003	0.031939782	-3.613069188
DLL4	0.306894022	8.088881538	0.938401826	0.353687125	-5.350362531
SLC35A1	0.306757782	6.839452271	2.400439626	0.021133748	-3.283585894
AP5S1	0.306528162	6.865092823	1.812415295	0.077455867	-4.300111804
NUP188	0.306341539	7.596162053	1.062075668	0.294591132	-5.23917458
DPP3	0.306306078	10.23977238	1.005403447	0.320764515	-5.291739415
PCSK1N	0.306252031	9.651647852	1.586498268	0.120525024	-4.628373918
KLHDC7B	0.306087702	6.951968609	3.130157258	0.003263701	-1.752323976
GOLGA6L6	0.306060713	6.925111911	2.626250118	0.012186935	-2.838097552
NUP205	0.306037802	8.020344584	1.249448811	0.218784896	-5.046293265
DTX4	0.306033183	6.445999425	1.628178318	0.111363247	-4.570623779
SIVA1	0.305976956	10.10287752	0.971164307	0.337320446	-5.322176205
APBB3	0.305799175	8.264286759	1.121734664	0.268684452	-5.180919772
MRPL54	0.305634801	8.508600652	1.367522013	0.179120145	-4.910041317
PARS2	0.305495844	8.38396585	2.059066269	0.04605992	-3.900792341
FGFR4	0.305409781	7.847822271	1.591477192	0.119399359	-4.621543598
ZC3H10	0.305403295	8.54412391	1.813824804	0.077234489	-4.297948467
AP1M2	0.305173006	6.53415177	0.982930214	0.331567966	-5.311829627
KDM8	0.305160214	7.870910437	1.515545536	0.137521536	-4.723677495
CSDC2	0.305050466	7.562751306	1.311381275	0.19722963	-4.976219336
SF3A2	0.304895305	10.73709702	0.902742741	0.372083196	-5.379992899
ARRB1	0.304763238	6.711976577	0.974461217	0.335701874	-5.319288923
PKLR	0.304689007	7.859623921	1.913039086	0.062942522	-4.142194686
GPSM2	0.304665797	6.795348468	1.297022373	0.202077789	-4.992741036
HOXA2	0.304631742	6.93578032	2.397085679	0.021302926	-3.289989334
INTS8	0.304545862	6.943563246	1.354634397	0.183159614	-4.925454827
PEX26	0.304270754	7.020847759	2.315879079	0.025790667	-3.443042319
IFNAR2	0.304034421	7.443656812	1.842452787	0.072852709	-4.253708035
NMUR1	0.303990643	9.775986734	0.749121505	0.458180267	-5.495015731
BRSK2	0.303945843	8.186725259	1.209541811	0.233576654	-5.089798886
LRRC4	0.303805885	6.41043834	2.267728918	0.028836228	-3.531957059
PREB	0.303587275	8.240519052	0.770585026	0.445494488	-5.480186392
FOSL2	0.303498621	9.219475952	1.407834616	0.166928043	-4.860980704
NEK11	0.303371777	6.773767529	1.755238046	0.086898764	-4.386682589
LTC4S	0.303124202	7.881428935	1.309460616	0.197872958	-4.978438877
TMEM63B	0.303079189	6.712895109	2.026208418	0.049468841	-3.956344383
YTHDC1	0.30284134	6.507613766	1.3290051	0.191400518	-4.955715129
SSRP1	0.30273797	11.6414691	1.096570065	0.279407355	-5.205855287
EPHB3	0.302720735	6.500945822	2.328771132	0.025025784	-3.419001691
SPACA1	0.302606974	7.242401807	2.278278039	0.028142742	-3.512595615
COMT	0.302603804	8.272606476	1.252232321	0.217779816	-5.043210385
CCDC24	0.302378774	6.665383963	1.315668678	0.195799292	-4.971254088
RBKS	0.302336709	7.01859014	1.223521497	0.228313368	-5.074706394
IFT140	0.302328742	6.972201253	1.154104431	0.255327171	-5.148069772
PIP5K1A	0.302231244	7.509048772	1.945101556	0.058837401	-4.090414284
FAM118B	0.302151009	7.049809785	1.331625661	0.190545112	-4.952645072
EHD2	0.30211402	13.12854179	1.846971076	0.072180802	-4.246673299
LMO1	0.30199991	6.675998637	2.621569758	0.012330078	-2.847609469
CHCHD1	0.301967158	8.060419114	1.083539813	0.285076876	-5.218558941
ZNF14	0.3019021	7.460729956	0.977827361	0.334054677	-5.316331432
STKLD1	0.301359544	6.720405541	2.573617103	0.013888248	-2.944402137
C15orf48	0.301175647	7.078383156	2.282857428	0.02784637	-3.504169963
CSH1	0.301046051	7.203765832	2.631045945	0.012041846	-2.828339157
CEL	0.301035169	6.893794185	2.077579259	0.044231125	-3.869183106
ST8SIA3	0.300982307	7.43211368	1.755311737	0.086885999	-4.386572514
BOLA2B	0.300860955	9.797510447	1.445342846	0.156174749	-4.814188243
BGLAP	0.300127279	8.51734021	1.159592214	0.253110969	-5.142414469
HTR3E	0.30005362	6.787199041	1.990876188	0.053377542	-4.015287393
CYBA	0.300037399	9.965914498	0.764814076	0.44888478	-5.484213464
ZDHHC23	0.300014328	7.368911002	2.912949321	0.005840683	-2.234632991
ACSF3	0.29969535	7.720166152	1.889217601	0.066149473	-4.180212162
ANKRD30BL	0.299585145	6.673965152	2.721161517	0.009594807	-2.642784467
MRPL36	0.299373452	8.223978975	1.147553047	0.257991192	-5.154788508
FXYD2	0.299297092	7.581749395	1.864767613	0.069585314	-4.218826889
MIER2	0.29927363	8.721457404	0.850933902	0.399886857	-5.42108438
DRG2	0.299224084	8.945014683	1.280435515	0.207789809	-5.011619928
ZBED3	0.299195929	8.070830808	1.498226289	0.141949234	-4.746359257
B9D2	0.299069999	7.032402925	1.582817643	0.121362692	-4.633411216
TAP2	0.299035474	7.180249694	1.332167343	0.190368661	-4.952009793
KRTAP5-5	0.298947242	7.585306669	2.110437439	0.041141499	-3.812536336
EVA1C	0.298906012	8.630762104	1.301965303	0.200398773	-4.987072263
INSC	0.298894281	9.381851322	1.447629161	0.155537329	-4.811300548
SRRM3	0.298818319	7.37250069	2.429616863	0.01971249	-3.22760928
NUDT5	0.298535896	7.354653392	1.026993234	0.310613011	-5.272034768
GPHA2	0.298422838	7.016484717	2.208354088	0.033031596	-3.639671769
SNW1	0.298420846	8.951483656	1.195174455	0.239078366	-5.105143209
EML2	0.298311797	8.797343522	1.154677976	0.255094896	-5.147479886
APOA2	0.298209878	6.224365294	2.263241785	0.029135806	-3.540172241
CIAPIN1	0.298136548	7.518298923	1.541093238	0.131192764	-4.689801426
SMIM15	0.298093062	8.620776039	1.565417473	0.125386955	-4.657087158
ABCC8	0.297814799	7.062526783	1.918845062	0.062181421	-4.132869933
GIPR	0.297728211	7.445844599	2.872146968	0.006500471	-2.322918131
BRAT1	0.297552203	7.1043628	1.468334217	0.149857754	-4.784964699
PUSL1	0.29728519	8.171350387	1.361101416	0.181123928	-4.917736769
CRYBB2	0.297243283	7.493450432	1.321046841	0.194016236	-4.965004822
RPL18	0.297118315	13.16695184	1.720665107	0.093063376	-4.437895533
CAND1	0.297070778	13.28783535	0.61040709	0.545055437	-5.58101203
IL1RL2	0.297041891	7.583199203	2.05205521	0.046769567	-3.912704973
RCSD1	0.297029073	8.280333082	0.812145247	0.421530025	-5.450321204
PIGBOS1	0.296959652	7.460706869	0.991817047	0.32726698	-5.303936538
SERPINE3	0.296788324	6.875891006	1.540387254	0.13136445	-4.690744228
PGLS	0.296660613	9.198867513	1.098862141	0.278418348	-5.203605965
MROH7	0.296461924	7.647912672	1.886284304	0.066553867	-4.184866583
CLTCL1	0.2964402	8.202243215	1.339644842	0.187945632	-4.943216363
OR2H1	0.296338808	7.830308131	3.26316899	0.002263411	-1.447412094
TCF3	0.296330533	9.399896769	0.834181279	0.409148119	-5.433872634
RECQL4	0.296318476	7.283893532	1.53883482	0.131742617	-4.692816084
NUDC	0.2963083	10.0661527	0.954156103	0.345752951	-5.336923544
LCE1A	0.29625548	8.26473198	2.294177529	0.027125698	-3.483288116
NLRP12	0.295701071	6.273831524	2.021707727	0.049952482	-3.963898492
BCL2L11	0.295637035	8.4729598	1.65697175	0.105373428	-4.529975106
MAPK15	0.295501012	6.989429085	2.385909808	0.021875521	-3.311279993
GPHB5	0.294943338	7.809635482	2.142625393	0.038300502	-3.75637626
ADCY3	0.294881854	9.107273653	1.011472618	0.317888306	-5.286240141
ZFPM1	0.294802629	8.329550003	1.750553075	0.087713557	-4.393672766
FAM3D	0.294680789	6.53917334	1.269216422	0.211721695	-5.024263531
MANEAL	0.294664602	7.36041415	2.237968741	0.030875611	-3.586215147
S1PR3	0.294523436	9.975336809	0.958174905	0.343747988	-5.333461292
ARID3C	0.294028269	6.712877546	2.77239334	0.008417513	-2.535480808
BHLHE23	0.293892087	10.14949386	1.356513628	0.182566264	-4.92321548
PLEKHJ1	0.293621789	6.610564649	1.57757759	0.122563416	-4.640565189
HSBP1L1	0.29356035	6.625407332	1.17538108	0.24681241	-5.126004877
OR10A6	0.293424271	6.668621066	2.632286258	0.012004582	-2.825813464
APOBEC3B	0.293318856	6.890615746	1.192542998	0.240096234	-5.107935256
ADAMTS10	0.293151158	10.67589832	0.873988286	0.387357713	-5.403086483
ALKBH7	0.293030583	9.764313333	1.016554072	0.315493712	-5.281611787
PTPRC	0.29300845	8.788411094	1.057337351	0.29672089	-5.243673395
GATAD2B	0.292634441	6.840159969	1.713043445	0.094470311	-4.449069518
GPD1	0.292593479	8.146222488	1.471055188	0.149123729	-4.78147908
SYCN	0.29240685	6.949920032	2.956085691	0.005211606	-2.140476985
PTH2	0.292247164	8.506919738	1.499413092	0.141642241	-4.744812322
POLR2H	0.29198634	8.531222831	1.9738411	0.055355906	-4.043409979
TRAF3IP3	0.291984474	6.47968882	1.838380112	0.073462895	-4.260036769
ATP13A1	0.291979512	7.449833656	1.12564297	0.267045743	-5.176999684
MIB2	0.291975904	7.995818441	1.699147737	0.097080944	-4.469333356
TDRD9	0.291974372	7.041861852	2.586348454	0.013457845	-2.918822107
MYO7B	0.291866831	6.512141885	1.351664735	0.184100278	-4.928987848
CEMP1	0.29181402	6.643779052	1.398970625	0.169551816	-4.87187794
RALGDS	0.291685004	10.57633627	1.690436415	0.098747898	-4.481965291
RNF4	0.291654269	7.431687151	1.28314955	0.206846946	-5.008546024
CYP2A13	0.291223555	6.379714455	2.898954523	0.006059586	-2.264999766
SH3BP1	0.290937111	6.946057971	1.669480766	0.102855161	-4.512125234
EPS15L1	0.290896893	7.21405352	1.073514412	0.289493598	-5.228236185
NPVF	0.29089408	6.638843224	1.754010833	0.087111581	-4.388515164
NDUFA11	0.290755952	11.95059537	1.154316815	0.255241142	-5.147851369
ADRA2A	0.290661393	9.228938593	0.899641834	0.373711535	-5.382517736
RARA	0.290524049	10.35425757	1.607434705	0.115849094	-4.59952729
NOG	0.290462079	8.00408386	1.378697653	0.175673245	-4.89656888
KIF22	0.290395756	7.579749096	1.55572755	0.127674398	-4.670173024
SUN5	0.290335919	6.880680646	3.493047649	0.001183738	-0.905121971
DNM1	0.29014363	9.850105278	2.416089499	0.020360297	-3.253621792
FIBCD1	0.290139759	8.345002171	2.008816722	0.051360572	-3.985461287
VEGFC	0.290122897	7.837862444	0.678648659	0.50128017	-5.54084351
KLHL6	0.290122263	6.875579271	2.473055694	0.017756618	-3.143381348
TMSB15B	0.289925644	9.209491913	0.872587701	0.388111717	-5.404193047
SEMA4B	0.289901269	7.986909524	1.381792806	0.174727745	-4.892820169
CGREF1	0.289818725	7.249513212	2.661726673	0.011150638	-2.765629732
RUFY3	0.289818142	6.654593317	1.656204844	0.105529457	-4.531065708
FGF5	0.289505515	6.622032951	3.199198425	0.002701377	-1.594915186
BARHL1	0.289274668	7.462776627	1.776351549	0.083305071	-4.354985641
ARHGEF40	0.289271733	9.54436168	1.217399913	0.230607229	-5.081334927
TTYH1	0.289264697	7.091932423	1.515282025	0.137588066	-4.724024316
PLEKHA7	0.289190868	7.050907236	1.035646006	0.306606914	-5.264026665
MBTD1	0.28915544	7.509361133	1.417836341	0.164005646	-4.848610776
TNFRSF25	0.289056449	6.820068148	1.451383775	0.154494999	-4.80654953
UTS2R	0.288951573	10.22532349	1.287234068	0.205434055	-5.003908725
ARAP1	0.28888255	7.367791882	1.720219689	0.093145116	-4.438549709
DDAH2	0.288636456	10.89063075	1.714557298	0.094189458	-4.446853432
FKBP1B	0.288613201	8.044595336	1.020685902	0.313555707	-5.277832236
OR2B2	0.288560918	6.635304211	2.584284293	0.013526786	-2.92297529
IFIT3	0.288560137	6.53848705	2.154572402	0.037290911	-3.735364765
RASAL1	0.288539152	7.994501892	0.903964997	0.371442625	-5.378995425
XG	0.288524989	6.902233919	2.1748758	0.035629006	-3.699451024
KRTAP10-10	0.28829741	9.61691042	1.500151965	0.141451383	-4.743848694
JAK3	0.28829206	7.096062801	2.064329965	0.04553334	-3.891827676
ARID3A	0.288226463	7.403072843	1.905269693	0.063973499	-4.154636809
CBLN2	0.288105251	6.67259668	0.745910523	0.460096016	-5.497199318
GLT1D1	0.288007179	7.425521111	0.840246359	0.405779993	-5.429271041
CAPN5	0.287996343	6.877329426	1.224030181	0.228123517	-5.074154207
C6orf118	0.287861225	6.268666896	2.665969944	0.01103228	-2.756918697
ACOT8	0.287822417	8.595956145	1.341964082	0.187198918	-4.94047992
KCNC3	0.287785994	8.470280862	1.518233204	0.136844441	-4.720137083
PADI2	0.287726676	7.024796312	1.961901398	0.056780043	-4.063005099
C4B	0.287698106	10.42684497	0.567050348	0.573858258	-5.604367651
CRYGN	0.287653843	8.371499133	1.757861953	0.0864452	-4.382760741
GAS7	0.287534963	7.621879748	0.652620502	0.517745654	-5.556654474
LIG3	0.28750235	6.845605441	1.537588539	0.132046839	-4.694478027
ACHE	0.287495027	6.78495011	2.251095869	0.029960705	-3.56234828
PRR23C	0.287090833	6.767028684	1.914665116	0.062728565	-4.139585499
GLA	0.287066047	8.674293247	0.933277413	0.356293435	-5.354687923
NFIC	0.287061549	10.06520212	1.385990021	0.173451893	-4.887724618
TBC1D10B	0.286964597	10.305748	1.650183295	0.106761175	-4.539613768
STAC2	0.286888745	7.797918596	1.074789202	0.288929345	-5.227010347
GZMB	0.286779266	7.092392283	1.568938451	0.124564034	-4.652314658
PLK2	0.286637171	8.507239314	0.851493645	0.399579692	-5.420652876
EXOC3L1	0.286625632	7.305737097	1.985691948	0.053973024	-4.023866351
KBTBD13	0.286564758	9.816563485	1.309071337	0.198003542	-4.978888372
TNFSF13	0.286485015	6.8160231	0.805428031	0.425349313	-5.455250784
CYP11A1	0.286200696	7.655366087	1.656250155	0.105520233	-4.531001284
CKS2	0.286096525	8.618275701	0.705597804	0.484539916	-5.523838321
REN	0.285992459	7.398907263	2.405924239	0.020859713	-3.273100668
ASTL	0.285989117	6.723171657	2.520521318	0.015822536	-3.050147525
PANX2	0.285985769	7.318265093	2.243351219	0.030497506	-3.576441766
FLNB	0.285966467	9.087140518	1.081360303	0.28603302	-5.220669935
RPL35	0.285687302	12.8349659	2.038934361	0.04812332	-3.934912718
RAB3A	0.285630218	7.973823149	0.669182406	0.507235053	-5.546663644
PRSS53	0.285562951	8.281580312	0.981849268	0.33209369	-5.312785106
CES3	0.285395006	6.934531793	1.606356193	0.1160863	-4.60102129
ZNF676	0.285362775	7.129281396	2.350793215	0.02376625	-3.37770956
FAM3A	0.285332128	7.653365272	1.61427335	0.114354204	-4.590033923
KRT77	0.285315149	7.11144209	1.404185165	0.168004433	-4.865474744
CDK5RAP2	0.285196577	7.80732036	1.686853714	0.099440315	-4.487144365
CYTH4	0.285055977	6.77599236	1.252632822	0.217635486	-5.042766292
ARHGAP33	0.285016835	8.925013483	1.721940747	0.09282961	-4.436021232
XAGE2	0.284969161	6.656142126	2.502823791	0.016519998	-3.085054463
SMURF2	0.284853522	7.512166883	0.966745117	0.339498137	-5.326031758
HOXB9	0.28468659	7.076715104	2.295624513	0.027034793	-3.480613389
TMEM80	0.284373496	8.852654645	0.876545373	0.3859835	-5.401061813
PRPF8	0.284322607	10.61326443	1.139919966	0.261120233	-5.162571716
STEAP4	0.284246337	6.920892547	0.953016761	0.346322769	-5.337902586
CDC14A	0.284066513	6.866007141	1.067052786	0.292365516	-5.234428689
PLTP	0.283925217	9.352724138	0.788294021	0.435185913	-5.467645976
ARHGAP44	0.283833797	7.928578238	1.301344626	0.200609022	-4.987785161
HMX3	0.283816789	7.874833109	2.20511978	0.033274978	-3.645477283
C4A	0.283692678	9.56386671	0.679422567	0.500795037	-5.540364164
VPS11	0.283691649	7.266001459	1.291033233	0.204126417	-4.999583331
TNNI2	0.283604105	6.663417233	2.430569196	0.019667596	-3.225774079
RPL27	0.283603616	13.57962399	1.67454656	0.101849565	-4.504863862
AGXT	0.283584474	7.244045271	2.03266981	0.048781635	-3.945476081
DND1	0.283391787	8.754343281	1.50307542	0.140698236	-4.74003186
RENBP	0.283282659	7.388477957	1.304372653	0.19958488	-4.984304301
ZER1	0.28313147	8.919598018	0.951166012	0.347249703	-5.339490571
KRTAP10-8	0.283112546	8.00041772	2.277017082	0.028224844	-3.514913449
ZNF584	0.282978867	7.075245701	1.48588511	0.145173074	-4.762381216
PDE7B	0.282889576	6.969509727	0.942953985	0.351382384	-5.346501247
RIT1	0.282841733	8.932840219	0.724510444	0.472982034	-5.511519663
GBGT1	0.28274394	7.133834436	1.7218536	0.092845564	-4.436149314
NDUFB10	0.282726928	9.727286168	1.312843285	0.196740994	-4.974527834
ZNF527	0.28265246	8.477540395	2.047382945	0.04724777	-3.920625924
TIMM9	0.282541333	9.262620095	1.123589754	0.267905742	-5.179060674
CNPY3	0.282416006	7.222581411	2.178028917	0.03537688	-3.693850487
CARD10	0.282000444	8.010281706	1.59899329	0.117716285	-4.611197487
STAG3	0.281941501	7.83904075	2.048362204	0.047147192	-3.918966954
LMNB2	0.281907981	8.26828547	0.888877826	0.379399349	-5.391217567
ALPI	0.281887586	6.913908069	2.051990229	0.046776188	-3.912815233
POLI	0.281633429	6.608847487	1.685017858	0.09979668	-4.489794607
ZNF729	0.281314984	7.422179366	2.364966192	0.022986116	-3.350984836
GREM2	0.281242838	6.465149895	2.830035696	0.007253901	-2.413227123
HEXA	0.281231281	8.262389893	0.852725356	0.398904297	-5.419702395
NISCH	0.281195714	8.391580337	1.521593054	0.136001763	-4.715703463
D2HGDH	0.281172756	9.655244444	1.564374811	0.125631487	-4.658498637
M6PR	0.281160333	7.993033209	1.244594769	0.220545876	-5.05165431
ZNF572	0.281112574	7.452016882	2.383896529	0.021980136	-3.315107768
KCP	0.28102428	8.69878423	1.87053007	0.068762129	-4.209763227
MMP11	0.281011408	7.073286904	1.314291283	0.196257948	-4.972850856
A3GALT2	0.281002953	6.218380148	1.229257983	0.22617916	-5.068467087
RGS10	0.280865216	8.922639699	0.644235135	0.523111499	-5.561619626
USP6	0.280855953	6.666730249	3.015152858	0.004452731	-2.010212691
HSD17B6	0.280825833	7.337713601	0.883568473	0.382225115	-5.395471848
PDLIM2	0.280749983	8.130834253	1.343275835	0.186777588	-4.938930301
ABCG2	0.280723856	7.875339761	0.691024906	0.49355304	-5.533114043
NFYC	0.2805029	9.310169958	1.483172317	0.145889472	-4.765887398
MCEMP1	0.280346218	7.341606251	0.591626112	0.557440233	-5.5913362
PTPRH	0.280156861	6.839822873	2.826076567	0.00732877	-2.421674769
GPX4	0.280066712	9.659592289	0.985278857	0.330427615	-5.309750158
IFNL2	0.280028272	7.82276397	1.57606745	0.122911237	-4.642623072
SUPV3L1	0.279909519	7.645092862	0.936723706	0.354539247	-5.351781476
FAM181B	0.279811818	7.818947728	1.283846103	0.206605482	-5.007756153
SERPINA12	0.279751643	6.641240809	1.999492341	0.052400453	-4.000989706
SGSM2	0.279634787	8.67905869	1.67048757	0.102654654	-4.510683567
PLEKHH3	0.279414131	7.865503022	1.125656095	0.267040251	-5.176986498
ITGAM	0.279367654	6.827603212	1.001264102	0.322736265	-5.295472122
CDKN1B	0.279284319	8.479946017	1.052216768	0.299034459	-5.248513894
PSMB8	0.279143379	7.596105614	1.66427271	0.103897527	-4.519570896
DGAT1	0.279129882	9.36309344	1.635332775	0.109849467	-4.560580839
GIP	0.278968852	6.561385958	3.065147145	0.003892883	-1.898782909
AHNAK2	0.278957742	8.245380511	1.168635735	0.249489213	-5.133040583
CPT1B	0.278911857	6.533550893	2.145405468	0.038063441	-3.751494907
CNTN4	0.278774513	7.521703782	1.594315683	0.118761452	-4.617641309
ALDH3A1	0.278742319	6.62511418	2.980986923	0.004877971	-2.08574681
MGARP	0.278740036	6.721847776	1.90624185	0.06384371	-4.153082228
MAN2B1	0.278715231	6.691218506	1.479496964	0.146864543	-4.770628612
KCNJ9	0.278498482	6.218003898	1.675120194	0.101736208	-4.504040423
NUP210	0.278484807	6.481882689	1.243729786	0.220860785	-5.052607631
HSPB9	0.278463793	6.525634783	1.978660927	0.054789823	-4.035472761
ARHGDIA	0.278445811	9.17073675	1.068874567	0.291553808	-5.232686336
VPREB3	0.278386462	7.020748713	2.745446897	0.009018922	-2.592080384
KRT27	0.278283744	6.972556355	2.066666747	0.045301261	-3.887842107
LEMD2	0.278272817	9.974909042	1.146599415	0.258380635	-5.155763536
GRB7	0.278177782	6.833786369	1.549887874	0.129069128	-4.678024996
PPP1R35	0.278172269	8.284684955	1.22583477	0.227450951	-5.072193586
ASH1L	0.278103408	7.355340938	1.396998478	0.170139921	-4.87429407
CBL	0.278069929	7.717200033	1.320934146	0.194053471	-4.965136008
DAPP1	0.278059571	6.559111085	1.064126922	0.293672449	-5.237221148
ETHE1	0.27785064	8.672639736	2.115934126	0.0406436	-3.802992617
OR2Z1	0.277836141	6.873593081	1.954106096	0.057726826	-4.075746888
MTMR14	0.277609412	7.607021602	1.480672132	0.14655221	-4.769113776
PAFAH1B3	0.277558364	7.074140003	1.438717755	0.158033429	-4.822533011
TFE3	0.277485036	9.964573256	1.423019471	0.16250701	-4.842169586
MRPS25	0.277374077	7.253543685	1.766946837	0.084890105	-4.369143899
HPS6	0.277200698	7.875461908	1.12085518	0.269054196	-5.181800155
UGT2B11	0.276928102	7.209992289	2.402187247	0.021046078	-3.280246742
FAM219A	0.276748161	9.477353997	1.592222405	0.119231615	-4.620519682
BTRC	0.276674165	7.853186623	0.964681865	0.340518066	-5.327826139
KLHL1	0.276375728	6.45286148	2.725859288	0.00948082	-2.632999056
FOXG1	0.276047901	7.011041153	1.554875229	0.127877202	-4.671320654
HDGFL1	0.275986842	8.143646507	1.859636979	0.070325293	-4.226877406
SAMHD1	0.275981654	7.976872774	1.105707116	0.275479539	-5.19686253
ANO2	0.275868599	6.898363071	1.125877181	0.266947767	-5.176764362
PHRF1	0.275654461	10.00195472	0.817807474	0.418326858	-5.446135193
C8orf82	0.275445047	10.65196767	1.417389149	0.164135451	-4.849165527
CREG1	0.275435059	10.16369006	1.734314114	0.090587434	-4.417780037
TAF1L	0.275284001	7.165480266	1.195710598	0.23887137	-5.104573649
RGS14	0.275274688	6.380723402	1.665711097	0.103608774	-4.517516507
CCNI	0.275264829	9.718184916	1.108127598	0.274445611	-5.194468589
ARHGAP15	0.27524219	7.037443175	1.354103961	0.183327362	-4.926086403
RGS16	0.275173193	12.45738036	0.589279867	0.558997363	-5.592603734
HNF1B	0.275045816	6.920218963	1.777236176	0.083157267	-4.353650643
CARD11	0.275007878	7.31077059	1.910831665	0.063233981	-4.145733905
TP53AIP1	0.274989431	7.004696528	2.150481284	0.037633956	-3.742570038
EVI2A	0.274767556	6.66013929	2.518890959	0.015885647	-3.053370428
TSPAN10	0.274738684	7.634496548	2.477047625	0.017586035	-3.135588103
CSAG1	0.27444352	7.59895202	1.707397996	0.095523812	-4.457319076
NAGPA	0.274346174	8.615762248	1.094305679	0.280386847	-5.208073121
TMEM171	0.274132957	6.806244088	1.547778932	0.12957583	-4.680854313
TAF10	0.274101414	12.45170479	1.263469969	0.213757112	-5.030700219
CCNE2	0.27408125	6.62061486	1.68773859	0.099268925	-4.485866079
C3orf70	0.274039961	9.017412783	1.097235369	0.279120028	-5.205202845
ALDOA	0.273906933	11.7102473	1.413986149	0.16512586	-4.853381889
PDP2	0.273860592	6.752349778	1.519213822	0.136598063	-4.718843962
GATA2	0.273855775	6.804569065	2.671792231	0.010871764	-2.744951128
HSFX1	0.273805418	6.692165204	1.889513814	0.066108753	-4.179741816
CLDN19	0.2738007	8.135471713	3.155232064	0.003047752	-1.695374106
ZNF266	0.27372697	7.717543388	1.047302846	0.301266377	-5.253138251
JARID2	0.273649154	8.456039912	1.077026395	0.287940969	-5.224855763
USP21	0.273644614	7.189458385	2.141611029	0.038387323	-3.758156099
FCGBP	0.273593489	6.873395643	0.765566148	0.448442097	-5.483690316
FUT1	0.273517106	6.87329464	1.457329044	0.15285579	-4.799004122
TBXAS1	0.273486754	6.652633438	2.824305284	0.007362497	-2.425451778
TNFRSF10D	0.273400563	9.886508299	0.699124339	0.488532191	-5.527981973
RRP7A	0.273359075	7.557243665	1.263981316	0.213575399	-5.030128534
CLEC4M	0.273235813	6.792815327	2.569525246	0.014029236	-2.952605267
PPP1R13B	0.273041621	9.229378532	1.060927127	0.295106394	-5.240266803
FAM89A	0.273032544	8.295171328	0.719168649	0.476230465	-5.515031108
CELA3A	0.272917179	6.957335011	2.190851354	0.034367789	-3.671011618
LY6G6C	0.272805261	8.157973061	1.012603915	0.317354124	-5.285211615
S1PR5	0.272733953	6.799796147	1.198905807	0.237640472	-5.101174399
PIH1D1	0.272493929	9.801766909	1.135878831	0.262787808	-5.166672764
DOCK9	0.272313214	7.263473167	2.763544049	0.008610788	-2.55410741
FAM86B1	0.272131963	6.994558673	0.954719789	0.345471265	-5.336438756
CD37	0.272124852	7.7532638	1.006908448	0.320049647	-5.290378651
QPCTL	0.272056341	6.551957194	1.230067238	0.225879277	-5.067584738
PIP5KL1	0.271878001	6.87863429	1.914181519	0.062792133	-4.140361685
MAPK8IP3	0.271801262	10.59034256	0.879918111	0.384175677	-5.39838265
CALCR	0.271647818	6.574756804	2.826261449	0.007325257	-2.421280448
STMN4	0.271397188	6.678942671	2.38084126	0.022139759	-3.320912176
GPR146	0.271352825	7.324831009	1.94335762	0.059054605	-4.093248637
LTK	0.271282977	7.616442987	2.872333554	0.006497301	-2.322516153
PRAP1	0.271211744	9.6258646	1.854422145	0.071084271	-4.235041324
TUB	0.271186832	7.710357407	0.787410156	0.435697009	-5.468278404
ZNF74	0.271139177	7.307383621	2.513108429	0.016111343	-3.064789679
MRPS15	0.271047013	8.374946047	1.094147179	0.280455499	-5.208228203
ITPA	0.271035328	8.284810679	0.973097259	0.33637086	-5.320484541
DPP7	0.271020538	9.418643086	0.745851766	0.460131115	-5.49723919
MOV10	0.270989636	7.061815317	1.413708204	0.165206959	-4.853725866
TLR7	0.270986474	6.739336249	1.524289188	0.135328561	-4.712139446
PDLIM4	0.270936126	8.016077122	0.669850565	0.506813476	-5.546255456
ASIC4	0.270930069	8.144643395	0.946470517	0.349608754	-5.343506236
KRTAP20-2	0.270903363	8.702520312	1.474015467	0.148328385	-4.777680407
BCL2L10	0.270717749	6.650180013	1.713874134	0.094316114	-4.447853702
DCHS1	0.270586791	7.475543713	0.900878609	0.373061535	-5.381511718
IRAK3	0.270479265	7.087896037	1.170755114	0.248645905	-5.130834016
KIAA1755	0.270420496	6.564652787	2.598121116	0.01307077	-2.895091945
SLC10A5	0.270318673	6.369167605	1.502429223	0.140864434	-4.740876093
MUC5AC	0.270196195	8.036180022	1.168232656	0.249649834	-5.133459824
CDK9	0.269858854	10.39248694	1.403651622	0.168162251	-4.866130888
ING1	0.269848971	7.977868169	0.987405583	0.329397289	-5.307863117
VIP	0.269825217	6.296881368	1.095833547	0.279725681	-5.206577134
ERV3-1	0.269797214	6.742523059	1.441390357	0.157281544	-4.81917079
WFDC10B	0.269735213	6.187492203	1.378536795	0.175722492	-4.896763497
NUDT1	0.269595503	8.588108038	0.842809816	0.404361609	-5.4273165
FOXO6	0.26959092	7.109653348	1.41196284	0.165716933	-4.855884497
GSTA2	0.269408545	7.661337716	1.206484538	0.234739511	-5.09307822
RASL11B	0.269383873	9.184469447	0.685613261	0.496923644	-5.536510581
SKAP2	0.26919988	7.779826426	0.722616396	0.474132385	-5.51276761
CCR2	0.269029283	6.379567181	1.208788781	0.233862681	-5.090607322
ARAP2	0.268959832	7.610842285	0.837575907	0.407260854	-5.431301072
SLC5A2	0.268906468	7.832054338	1.688927397	0.099039053	-4.484147836
KLRC4	0.268893244	6.607983812	3.043506164	0.004126557	-1.947147546
KCTD21	0.268867159	7.492974781	1.624163222	0.112220242	-4.576243265
PCDHGA12	0.268815568	7.781164186	1.235046843	0.224040482	-5.062143616
SIMC1	0.268804517	7.549019296	1.220759607	0.229346198	-5.077700795
CD300LG	0.268715609	7.027577753	2.251449881	0.02993637	-3.561703191
PCDHGB6	0.268688231	6.434702097	1.223779092	0.228217214	-5.074426796
ITGA4	0.268685684	6.615675159	2.606319795	0.012807269	-2.878522738
ERAP2	0.268563749	7.283028506	0.820625387	0.4167383	-5.444041501
IL17REL	0.268333328	7.928841079	1.625962338	0.111835568	-4.573726722
CCHCR1	0.268284412	7.797020118	1.236791505	0.223398874	-5.060232478
TRAIP	0.268167229	7.352962822	1.982330634	0.054362185	-4.029419132
TCEA2	0.268100393	6.565291565	2.639917787	0.011777626	-2.810255579
COLEC11	0.268095447	6.810564781	0.841561981	0.405051663	-5.428268643
KBTBD11	0.267905859	7.740962038	0.750265272	0.457498991	-5.494235731
ZNF317	0.267639245	7.992971497	0.89449224	0.376425769	-5.38669231
ICOSLG	0.267637614	6.800299559	1.497957742	0.142018773	-4.746709144
IRF9	0.267518251	8.721748765	1.531870353	0.133449922	-4.702088223
RND1	0.267183413	6.363339811	1.047486692	0.301182667	-5.252965605
RPS7	0.26710962	12.78141318	2.074096448	0.044570237	-3.875146642
SPRR1A	0.267064831	8.431777564	2.109221957	0.04125232	-3.814644132
RIMBP2	0.267036441	6.719345325	2.704261829	0.010015428	-2.67789532
TRIM21	0.267012794	7.355218125	1.106651583	0.275075775	-5.195929002
NTNG2	0.266981438	7.605335528	1.910884291	0.063227019	-4.145649567
NENF	0.266979259	9.99532611	1.022613104	0.312654554	-5.276064399
RAB40AL	0.266764477	6.946809279	0.961112044	0.342287546	-5.33092216
KRT23	0.266740919	6.260952108	2.321171152	0.025474186	-3.43318573
BCL9L	0.266250788	8.584669679	1.493263424	0.143238739	-4.752816376
CSNK2A2	0.266218313	7.045994759	1.810261882	0.077795118	-4.303414195
TMEM185B	0.266124082	7.121596999	1.193264687	0.239816764	-5.10717009
EFNB2	0.266073325	9.433326424	0.65032672	0.519210516	-5.558018904
MYO10	0.266012466	7.798382303	1.070345334	0.290899645	-5.231277658
CYP17A1	0.265944103	7.520472998	1.312220578	0.196949004	-4.975248497
ARHGEF39	0.26580756	6.666906182	1.99939747	0.052411126	-4.001147404
SOX18	0.265738186	6.161178821	2.121931443	0.040106408	-3.7925577
LRRC19	0.265655417	7.480811077	1.656709135	0.105426836	-4.530348614
TRIM11	0.265473284	7.124820556	1.233301777	0.224683606	-5.064052717
PRR30	0.265397445	6.534214545	1.646006365	0.1076225	-4.545527539
OSBPL7	0.26518273	7.359650505	0.765995713	0.448189362	-5.483391282
EDEM2	0.265060354	7.838553255	0.891782805	0.377858907	-5.388879537
RHOXF1	0.264983208	6.530802514	1.771498157	0.084119909	-4.362300017
PCSK4	0.264959953	8.430301761	1.213822748	0.2319555	-5.085194152
P2RY4	0.264834603	7.269644653	1.450722664	0.154678132	-4.807386882
SDHAF1	0.264815295	8.740004648	0.779817698	0.440102135	-5.47368276
HOXC4	0.264788398	6.911353379	1.217146445	0.230702573	-5.081608725
TMEM161A	0.264739471	10.76498166	1.340149202	0.187783052	-4.94262164
VSIG10L	0.264543846	8.084009711	0.997771261	0.324406427	-5.298610503
SYN2	0.264402804	6.429632482	2.740365373	0.009136705	-2.602713942
SFXN5	0.264377221	10.14552668	1.950968498	0.058111732	-4.080863895
PRKCSH	0.264361854	8.422566336	0.714646815	0.478990154	-5.517983811
SOX11	0.264318012	6.304720886	1.264953588	0.21323021	-5.029040954
EAPP	0.264289806	8.839891884	0.912861023	0.366801729	-5.371696602
FUT11	0.264194511	7.033901851	1.976502689	0.055042683	-4.039028835
USP17L7	0.264094684	6.608485002	1.522255763	0.135836042	-4.714827943
C21orf91	0.264069844	7.490947251	1.020856394	0.313475914	-5.27767597
TSPYL2	0.264032559	11.02611455	0.997732455	0.324425015	-5.298645312
MBD6	0.263903651	9.17650182	2.264642657	0.029041981	-3.537608786
COL25A1	0.263755792	6.202288989	1.612619268	0.114714325	-4.592333305
C17orf50	0.263737964	6.709400984	2.437894043	0.019325376	-3.211641553
TH	0.263609452	7.626881768	1.91856336	0.062218166	-4.133322893
TSPAN6	0.263527582	7.167854985	0.901469887	0.37275104	-5.381030294
FYN	0.263197044	7.992493119	1.088098759	0.28308414	-5.214130435
SCNN1D	0.263098519	7.316098375	1.86200033	0.069983604	-4.223171321
PTPRE	0.263063916	8.996212546	0.77895713	0.440603103	-5.474292123
PPOX	0.263051785	8.697333465	0.838292056	0.406863396	-5.430757278
YPEL4	0.263012455	7.059850521	1.510143544	0.138890551	-4.730776734
POLB	0.262917017	7.381298177	1.191377541	0.240548053	-5.10917002
MAB21L2	0.262612902	9.881086736	0.970810879	0.337494264	-5.32248517
CNBD2	0.262591067	6.749883653	1.733060429	0.090812537	-4.419633285
TMEM151B	0.262301438	8.21952281	2.287390935	0.027555721	-3.495816345
PTH1R	0.262001771	7.372703609	0.859960097	0.394951623	-5.414092892
GDE1	0.261972702	6.436458971	1.495207708	0.142732447	-4.750288946
BOP1	0.261762404	8.156493682	0.789727628	0.434357693	-5.466618735
FAM110B	0.261755589	7.193778631	1.344837972	0.186276784	-4.937083111
KLK2	0.261607111	7.166893805	2.674011286	0.010811155	-2.740385368
LRRK1	0.261590561	6.868411848	1.862442037	0.0699199	-4.222478231
OR5AS1	0.261492856	7.666106551	1.799497977	0.079509759	-4.319872288
RAB44	0.261463505	7.073780378	2.427628668	0.019806516	-3.231438993
IL1F10	0.261292724	7.724997723	1.668254826	0.103099747	-4.513879683
STMN3	0.261248119	7.316355494	1.500198763	0.141439301	-4.743787647
MTF2	0.261113496	7.104951744	1.138864099	0.261555202	-5.163644545
HEXIM2	0.260909489	7.875776372	0.695774203	0.490605473	-5.530111792
CBX7	0.260725457	10.45150586	2.090578437	0.042985313	-3.846855773
ACADVL	0.260584292	12.99747805	1.258777127	0.215430177	-5.035936912
PYGO2	0.260527705	9.457801987	1.323160482	0.193318883	-4.962542501
SOX13	0.260352803	9.133892205	1.666326956	0.103485345	-4.516636436
LHFPL4	0.260170215	7.868081191	1.30918262	0.197966205	-4.978759887
HCRTR1	0.259936002	7.528513884	1.633649384	0.110204121	-4.562947282
HLA-DPB1	0.259833832	8.557778672	1.162349564	0.252002697	-5.13956355
MRGBP	0.259813005	7.602520492	1.36501938	0.17989914	-4.913044749
DBNL	0.259773821	7.806342526	1.363273129	0.180444241	-4.915137502
LIME1	0.25965066	7.543420843	1.83851015	0.073443345	-4.259834876
CCDC33	0.259433617	6.753112552	2.7844928	0.008159764	-2.509951469
TFIP11	0.259410271	8.312565781	1.230874822	0.225580307	-5.066703679
NKX6-3	0.2593603	8.700514203	1.492462793	0.143447638	-4.753856294
GZMM	0.259350444	7.632763144	2.158958183	0.036926228	-3.727628845
ITIH4	0.259268392	10.80991763	0.97666542	0.334622651	-5.317353406
TMCC3	0.259163326	6.876696806	1.460383782	0.152018905	-4.79511656
UBAP1L	0.259149111	6.922854068	1.473688292	0.148416122	-4.778100575
DCAF15	0.258982616	6.787260515	1.814700788	0.077097177	-4.296603289
SLC25A35	0.258957719	6.625881341	0.765970994	0.448203903	-5.483408494
PAK1	0.258833846	6.740495647	1.721847388	0.092846702	-4.436158444
IQCF2	0.25869452	6.932794625	1.610837599	0.115103259	-4.59480777
PGLYRP1	0.258632815	7.015367322	1.358176842	0.182042355	-4.921231208
TK2	0.258547093	7.559418733	1.075387644	0.288664725	-5.226434415
KCTD17	0.258265564	6.968392763	2.276398987	0.028265166	-3.516049253
MYPOP	0.258245348	6.681931456	1.347566044	0.185404665	-4.933852572
ODF3L2	0.258213099	7.805984366	1.289503035	0.204652339	-5.001326877
DCDC1	0.258021292	8.061020008	1.533066538	0.133155426	-4.700498306
C9orf72	0.258009829	7.256300229	1.211937392	0.232668444	-5.087223959
MMP9	0.257974872	8.416113781	1.512001757	0.138418404	-4.728337208
CTSS	0.257925751	6.583789738	1.58968645	0.119803233	-4.624002361
NLRP1	0.257922724	7.252984035	1.878657378	0.067615245	-4.196940908
WDR86	0.257852537	6.694617596	0.985173981	0.33047848	-5.309843115
PRSS38	0.257589915	6.77921345	2.189505164	0.034472518	-3.673414205
MME	0.257485856	6.727722369	1.755866645	0.086789924	-4.385743497
IRX3	0.257474588	7.620140795	0.714265677	0.479223177	-5.518231862
CKS1B	0.257393639	9.056058656	1.12867325	0.265780099	-5.173951521
TEX14	0.257357432	6.908640539	0.975371174	0.335256059	-5.31849039
NAT1	0.257310463	6.862817343	1.43803393	0.158226263	-4.823392392
RGS12	0.257261791	7.161875874	1.563568143	0.125820938	-4.659590082
FOXN1	0.257159807	6.83530866	1.396704506	0.170227721	-4.874653962
PRKCB	0.257099278	7.068647934	1.136689105	0.262452838	-5.165851564
OSM	0.256943376	7.209068641	2.057621972	0.046205334	-3.903248992
LAT2	0.256727887	11.89304551	1.068678555	0.291641067	-5.232873936
AP3D1	0.256676695	7.938904191	0.728532696	0.470544415	-5.508858964
NDUFA6	0.25666588	9.392575648	1.046360611	0.301695655	-5.254022635
FCN3	0.256611685	7.551517779	2.352449777	0.023673852	-3.374591968
BRSK1	0.256585196	8.228016965	1.71560594	0.09399532	-4.445317383
TLR4	0.256306023	8.244704823	1.132650038	0.264125644	-5.169939681
MPDU1	0.256259393	7.769700746	1.534508885	0.132801019	-4.698579754
TMED6	0.25617723	7.078282368	0.98848867	0.328873401	-5.306900612
CGB7	0.256112527	7.478621856	1.62683603	0.111649151	-4.572503763
FES	0.255710887	7.267609526	1.144315077	0.259315228	-5.158096062
ATM	0.255552669	7.540792407	1.109462428	0.273876605	-5.193146302
OGFR	0.255509926	9.792135464	2.038154087	0.048204891	-3.936229828
ZNF546	0.255430678	6.829007717	2.600630367	0.0129896	-2.890024599
CSF3	0.255203687	7.082568701	0.862502955	0.3935682	-5.412110465
LRRC18	0.255203596	6.638569599	2.204919354	0.033290113	-3.645836832
FBL	0.255173736	12.75574916	1.417136337	0.164208869	-4.849479076
ROPN1L	0.254393694	6.37513205	1.428205411	0.161018315	-4.835703895
GSTT2B	0.254348936	7.816746427	0.755008417	0.454680083	-5.490988799
MVB12A	0.254287213	7.618373099	2.229290162	0.03149406	-3.601936285
PRKCZ	0.254223823	8.229909543	1.48438154	0.145569793	-4.764325224
PHF21B	0.254171408	7.582683204	3.24910631	0.002353478	-1.479971175
C1QB	0.254158755	8.436448946	0.535104828	0.595548917	-5.620494685
DECR1	0.254128956	7.76493474	1.06906603	0.291468591	-5.232503058
FOXRED2	0.254081282	8.242050434	1.346586354	0.185717494	-4.935013387
TNFAIP8L2	0.254042829	6.197513994	1.28210663	0.207208877	-5.009727933
MMP17	0.253953912	7.105497286	1.64018979	0.108831442	-4.553741285
EDA	0.253780936	8.253434668	2.10314528	0.041810305	-3.825167679
EDNRB	0.253750344	6.752715436	1.055994555	0.297326384	-5.24494488
NAPRT	0.253587148	7.807346912	1.297529235	0.20190513	-4.992160648
CPLX1	0.253526084	7.009157102	0.956414238	0.344625427	-5.334979834
USF2	0.253420801	11.33699988	1.748700648	0.088037485	-4.396432326
NCAPH2	0.253410029	8.939529497	1.628825984	0.11122551	-4.569716192
CPA3	0.25336603	6.544350509	1.34021004	0.187763448	-4.942549888
DHX58	0.253313726	8.141032831	0.766502449	0.447891332	-5.48303832
PRR5L	0.253267962	6.741344412	1.102059492	0.277042858	-5.200460917
GIMAP2	0.253250192	6.49838636	1.290796743	0.204207631	-4.999852917
CRYGC	0.253052892	6.692344604	1.783635169	0.082094678	-4.343977307
S100A1	0.252909581	7.62566581	1.229711307	0.226011137	-5.067972884
SMARCC2	0.252862047	10.64218573	0.849089795	0.400899873	-5.422504066
SLC27A1	0.252814122	8.22105513	1.346406804	0.185774871	-4.935226048
ASCC2	0.252711503	6.927041184	1.215403605	0.231358944	-5.083489934
WNT3A	0.252481419	7.138566429	1.952613631	0.05790964	-4.078181727
NOBOX	0.252254397	9.483745792	2.2744905	0.028389995	-3.51955482
RASSF7	0.252171143	6.85778914	1.865074043	0.069541329	-4.218345489
TRMT2B	0.252064349	7.29399243	1.170936854	0.248573687	-5.130644627
FAM163B	0.251907107	6.731983175	3.076295834	0.003777424	-1.873790429
ABCA7	0.25179539	6.331580979	2.305312292	0.026433168	-3.462673528
SVOPL	0.25178086	6.842389856	2.317839203	0.025673037	-3.439393481
OR1K1	0.251672407	7.299298969	1.518327727	0.136820677	-4.720012471
LLGL2	0.251581218	7.3623975	1.448956701	0.155168155	-4.809621955
SOD2	0.251572685	11.11728506	0.5993947	0.552300157	-5.587104051
IFNGR1	0.251508714	10.66919248	0.810350589	0.422548386	-5.45164212
BSX	0.251495536	6.855439155	1.777231755	0.083158005	-4.353657317
ALG6	0.251446711	7.341971536	0.959565676	0.343055937	-5.332259903
AGAP3	0.251425113	10.6037336	1.761194453	0.085872012	-4.377772686
CAPNS2	0.251402898	9.231196205	0.818231367	0.418087658	-5.445820686
ZNF85	0.251397972	9.946055212	1.305615272	0.199165749	-4.982873721
DYTN	0.251295148	7.479781566	1.390111207	0.172206195	-4.882707858
GMPPB	0.251242787	6.937953349	1.184453872	0.243245012	-5.11648241
SMARCD1	0.251165256	8.444810148	0.870787941	0.389081979	-5.405612488
DUX4	0.250896675	8.423892888	2.070513892	0.044921433	-3.881272781
ZAN	0.250863722	7.517994743	1.966273118	0.056254965	-4.055841442
MYOZ3	0.25060072	7.634920419	1.48621935	0.145085001	-4.76194883
EN2	0.250516475	11.20217346	2.284394058	0.027747549	-3.501339888
FAM193B	0.250515873	6.929785838	0.949993541	0.347837774	-5.340495059
TMEM74B	0.250348163	6.613775241	1.104374492	0.276049957	-5.198178454
FERMT3	0.250273715	7.033727528	1.526618655	0.134749067	-4.709055664
HIRA	0.250173833	7.218040515	0.867726543	0.390735914	-5.408020507
TARM1	0.250122228	6.306225231	2.097673646	0.042318395	-3.834623186
YY1	0.250071941	10.05579859	1.320993401	0.194033892	-4.965067032
RP9	0.250056078	6.869882413	0.863344639	0.393110959	-5.411453046
RPL10A	0.249991843	13.68893673	2.139840695	0.038539263	-3.761260836
RNF223	0.249968186	7.52671862	2.157116271	0.037079	-3.730879199
FLG	0.249872767	7.320663816	1.339851084	0.187879137	-4.942973195
GALR2	0.249823031	7.28200743	1.722939088	0.092647002	-4.434553547
ZNF433	0.249783159	7.75336072	1.262683631	0.214036772	-5.031578929
GDPD5	0.249750304	7.066826	1.457902473	0.152698415	-4.798274909
RPP25L	0.249676412	8.657159508	0.753838336	0.455374531	-5.491791624
RNF44	0.24965375	9.603168925	1.088769756	0.282791673	-5.213477166
IDH3B	0.249650675	8.281098858	1.269285876	0.211697183	-5.024185571
CIART	0.249599509	8.642151205	0.513821857	0.610212077	-5.630728113
ACRBP	0.249520766	7.342312442	1.373085265	0.177397801	-4.903347056
RNF224	0.249327783	9.313656454	1.473115704	0.148569769	-4.778835711
INPPL1	0.249271553	8.671275034	0.954059461	0.34580126	-5.337006632
PC	0.249270527	7.467798395	1.773020723	0.083863567	-4.360007217
SLC10A1	0.249257008	7.477494718	0.656404612	0.515333894	-5.554393287
SIRT6	0.248982474	7.268338867	1.055845469	0.297393662	-5.245085955
PTK6	0.248941084	7.401646929	1.70758695	0.095488394	-4.457043337
ABL2	0.248877864	7.929777506	0.736583531	0.465687032	-5.50349042
WFDC5	0.24876641	6.767196306	1.246006001	0.220032816	-5.050097649
UBALD1	0.24875104	8.738056566	0.943954914	0.350876945	-5.345649841
ARMC5	0.248528139	9.243925265	1.681336959	0.100514378	-4.495100935
C16orf95	0.24841208	7.325378571	1.902332898	0.064366956	-4.159329125
STK33	0.248372372	6.75470107	0.928462225	0.358753894	-5.358731736
ZNF256	0.248363849	7.22098856	1.313450646	0.196538271	-4.973824632
MRPL46	0.24835316	7.457505135	0.890083682	0.378759426	-5.390247938
PRRT1	0.248295983	8.437634818	0.607004103	0.547288923	-5.582906155
SMAD1	0.248295417	8.236378025	0.727302044	0.471289467	-5.509674554
MZB1	0.248236824	6.603165994	2.568369113	0.014069308	-2.954921402
KLHDC9	0.248224351	7.075853309	1.004703393	0.321097406	-5.292371721
TGFB1	0.248200578	7.934041153	1.032794575	0.307923138	-5.266672649
TREML4	0.248090908	6.093526717	1.612381274	0.114766216	-4.592663979
IRAK1	0.248086194	7.347953747	1.619329131	0.113259199	-4.582993118
PROZ	0.248071772	6.219468706	0.794712856	0.431485004	-5.463032569
EMILIN2	0.248066996	7.176869451	0.980750402	0.332628704	-5.313755405
SLC25A37	0.248024354	9.872659532	0.777099811	0.441685471	-5.475605061
NPAS1	0.247910252	6.952944592	2.011128171	0.051105582	-3.981602998
THAP3	0.247896453	7.42088781	1.528733353	0.134224726	-4.706252615
GH1	0.247613377	7.139443977	1.812675262	0.077414996	-4.299712908
ADCY4	0.247535879	8.143005676	1.313284716	0.196593639	-4.974016776
SRRM5	0.247211075	6.720335876	0.810730602	0.422332627	-5.451362656
RDH5	0.247078675	8.633681105	0.725254903	0.472530324	-5.511028287
ATP6AP1	0.247059177	11.46971075	0.868324256	0.390412648	-5.407551
S100A7	0.246853997	6.542983286	1.860157051	0.07024998	-4.226062189
TESK1	0.246814633	9.285261123	1.047459962	0.301194837	-5.252990708
RLBP1	0.246755503	6.400652437	2.261352517	0.02926277	-3.543627533
TGIF1	0.246755302	9.508934219	1.182398787	0.244049753	-5.118645288
CYP3A43	0.246722441	6.348191461	0.863787237	0.392870654	-5.411107097
LPAR2	0.246713144	6.857296729	1.877642427	0.067757572	-4.198544672
ROGDI	0.246510119	8.192818027	0.72394933	0.473322661	-5.511889699
CEP104	0.246316088	8.051155351	1.402231668	0.168582827	-4.867876043
ITGA11	0.246223695	6.986721207	1.014635967	0.316396155	-5.283361434
MEPCE	0.246169464	8.657617222	0.730966107	0.469073189	-5.507242332
KRTAP9-6	0.246168287	10.24275543	2.354709701	0.023548322	-3.370336289
EBF4	0.246152536	9.021946088	0.879984278	0.384140265	-5.398329992
ZBTB44	0.246114079	8.788019407	0.776172416	0.442226509	-5.476259502
ZNF732	0.24607851	9.494124117	1.271120351	0.211050532	-5.022125021
DNAJC5	0.246045585	7.93722329	1.484280582	0.145596461	-4.764455692
CRMP1	0.245797788	9.408562336	0.959896396	0.342891506	-5.331973974
LRRN4CL	0.24574905	7.405421579	0.576486853	0.567526057	-5.59942807
CACNA1G	0.245623829	6.776660062	2.957665284	0.005189822	-2.137013345
STC2	0.245188797	6.238980489	1.564159383	0.125682059	-4.658790164
ZNF99	0.245170391	7.284088206	1.663068357	0.104139809	-4.521289855
BDKRB2	0.245150333	6.646854163	0.805467049	0.425327067	-5.455222263
FMO1	0.245136595	6.530983601	2.226757001	0.031676644	-3.606516394
DUOXA1	0.245046737	6.830967109	2.862860422	0.006660059	-2.342904585
HBQ1	0.24503267	8.471743646	0.954309659	0.345676201	-5.336791508
LRRC46	0.245011178	6.646687305	2.168033779	0.036181578	-3.711582398
FOXD4	0.244910292	6.405798258	1.660288627	0.104700789	-4.525253262
MMRN2	0.244870358	7.713434574	1.318540636	0.194845589	-4.967919838
TNFSF14	0.244855451	6.276290741	1.971649236	0.055615008	-4.047014367
MSANTD1	0.244668872	8.082686399	1.615122451	0.1141697	-4.588852773
XRCC1	0.244564364	10.19230352	0.686733824	0.496224666	-5.535809412
PRSS3	0.244553259	7.189203572	1.246027784	0.220024904	-5.050073609
HMGN3	0.244445807	8.040736679	1.023099762	0.312427275	-5.275617486
CREBBP	0.244271196	6.846720618	1.112467551	0.272598659	-5.19016398
ANO7	0.244255111	7.090623123	2.005020108	0.051781798	-3.991790954
UAP1L1	0.244253533	6.382690177	1.440339167	0.157576939	-4.820493884
FAM186B	0.244104974	7.188371866	1.947898741	0.058490455	-4.085863838
ATRN	0.244100735	7.186442697	0.658500758	0.514000548	-5.553135244
DNAJB2	0.243882592	8.169318736	1.597201073	0.11811585	-4.613668361
HYLS1	0.243672628	6.820777025	1.120222825	0.269320268	-5.182432758
RPUSD4	0.24366022	7.116893678	1.011018814	0.318102757	-5.286652415
LTA4H	0.243540949	8.585129815	1.194050589	0.239512699	-5.106336357
RPL24	0.243448213	12.81559075	1.920960946	0.061906023	-4.129465981
LRRN3	0.243391978	7.843541514	0.885935075	0.380963901	-5.39357855
COG2	0.243321563	8.045696176	0.7958097	0.430854496	-5.462240619
DNAL4	0.243253936	7.222973003	1.153752222	0.255469885	-5.148431882
TMEM217	0.243248801	7.680918424	1.355217326	0.182975401	-4.924760492
ORAI1	0.243162931	7.531663669	0.824594954	0.41450679	-5.441080367
CCER2	0.243109563	7.311568033	1.515833237	0.137448929	-4.723298776
SFTPA2	0.243090741	7.536326611	2.086637658	0.043359698	-3.853635942
PRKCD	0.243069251	7.911387323	0.846422755	0.402367773	-5.42455205
PKN3	0.243042078	8.307296051	0.598036012	0.553197387	-5.587848139
SMPX	0.242916008	6.748410131	1.987063717	0.0538149	-4.021598069
SLC12A9	0.242872074	7.943171371	1.676406734	0.101482352	-4.502192745
YDJC	0.242628539	8.467082949	1.712470695	0.09457675	-4.449907517
KRT32	0.242569814	7.321475299	2.008231021	0.051425359	-3.986438384
PRSS12	0.24254954	6.730738191	1.705905395	0.095803974	-4.459496312
EIF2A	0.242476966	7.749993942	1.784640198	0.081928831	-4.342455365
RPS5	0.24243692	13.27695325	1.300309779	0.200959941	-4.988973078
ADH1A	0.242428184	7.772150336	0.594890084	0.555277688	-5.589564658
OSBP2	0.242405512	6.391420057	1.790953722	0.080893424	-4.332878233
NPPB	0.242254874	7.018862933	2.325480999	0.025219025	-3.425146334
TEX264	0.242251877	7.165414414	1.104047379	0.276190102	-5.198501242
OXA1L	0.242214646	9.408997876	1.079458678	0.286869092	-5.222508526
ZMIZ1	0.242190057	8.819695211	1.487923128	0.144636712	-4.759743427
VSTM1	0.242159985	6.143581655	1.453374771	0.153944512	-4.804025721
ONECUT1	0.242134697	6.524643399	2.998200371	0.004659174	-2.047754605
KIF7	0.242123878	6.565221298	1.562861183	0.125987161	-4.660546214
IGFL3	0.241995044	6.89783901	1.587579336	0.12027988	-4.626892438
DNAJB8	0.24196953	7.000756448	1.833420604	0.074211802	-4.267727951
NLRP14	0.241895123	6.561159537	2.371390118	0.022640181	-3.338833357
ZC3H12A	0.241861511	10.46671637	0.645415261	0.522354541	-5.560924642
POLRMT	0.241856797	9.670965253	0.693667931	0.49191148	-5.531445735
MAP2K2	0.241725631	8.524748712	0.927208952	0.359396104	-5.359780968
FAM98C	0.241580282	9.005833396	0.616620104	0.540989797	-5.577527069
CEP95	0.241545911	8.607103769	1.567185118	0.124973274	-4.654692377
MAPKAPK3	0.241543218	8.614374373	0.766771134	0.447733356	-5.482851078
LCN2	0.241381086	6.056649826	1.320253699	0.194278411	-4.965927885
SYMPK	0.241367872	9.538638368	1.017005745	0.315281461	-5.281199329
OPLAH	0.241188217	6.919819402	1.467946259	0.149962644	-4.785461214
TPPP3	0.241187358	7.439806864	0.872978757	0.387901099	-5.403884255
OR2B11	0.241143781	7.133948064	1.002650561	0.322074922	-5.294223487
KLF16	0.241137242	10.30655555	1.814395685	0.077144979	-4.297071871
TBC1D26	0.241134657	6.437143809	3.370996922	0.001673976	-1.195344718
ZSWIM4	0.241027411	13.16183436	0.644900988	0.522684335	-5.561227654
NUTM2D	0.240953248	6.895103793	2.385789404	0.021881765	-3.311508978
HTR1B	0.240893419	8.939833805	1.17832885	0.245649206	-5.122918441
MAP6D1	0.240859082	6.814541421	1.068210205	0.291849637	-5.233322056
CST7	0.240804313	6.316275675	1.264912268	0.213244871	-5.029087189
ALDH3B2	0.240787259	8.915679788	1.498594931	0.14185382	-4.745878868
SPINK7	0.240721748	8.814201615	2.286169946	0.027633732	-3.498067399
RRAS	0.240606903	12.88394808	1.143596193	0.259609847	-5.158829216
GPR35	0.240530745	7.833269312	1.635824773	0.10974599	-4.559888812
OLIG3	0.240433432	7.407483522	1.52745866	0.134540591	-4.707942638
PGP	0.240315231	8.61205357	1.160416592	0.252779256	-5.141562776
ASB6	0.240270394	9.006970509	0.776866637	0.441821466	-5.475769678
PGS1	0.24022789	7.017830476	1.692864444	0.098280916	-4.478450064
MAP3K12	0.240167452	6.949733417	1.003150666	0.321836597	-5.293772695
IGSF6	0.239917157	6.20311338	2.18717578	0.034654405	-3.677568873
TMEM214	0.239837721	9.425707456	0.99516074	0.3256585	-5.300949325
IL20RB	0.239739707	6.56213417	1.143536682	0.259634247	-5.158889889
KRT26	0.239729623	7.538203889	1.869774909	0.068869531	-4.210952315
STK11	0.239703679	9.171578605	1.02230023	0.312800733	-5.276351614
TM7SF2	0.239696093	6.378745441	1.166579281	0.250309464	-5.135178093
VAMP5	0.239581611	8.64536691	0.706397313	0.484048125	-5.523323979
COQ4	0.239529413	6.563548048	2.04189165	0.047815252	-3.92991717
GZF1	0.23946714	7.364362444	1.469411703	0.149566743	-4.783585101
ERN1	0.239358026	7.3612523	0.907761813	0.369457288	-5.375888648
YIF1B	0.239092523	7.092023487	1.953773905	0.057767473	-4.076288962
OR5P2	0.239058735	6.405777357	1.16584425	0.250603117	-5.135941249
DMWD	0.239000445	10.18743983	0.760905117	0.451189807	-5.486924555
SNX19	0.238935312	7.862954978	1.025506855	0.311304775	-5.273404028
MSI2	0.23866151	7.849750443	1.219516301	0.229812267	-5.079046736
PRR7	0.238630297	7.326391479	2.395883751	0.02136385	-3.292282516
LMF1	0.238406881	7.332685284	1.564560231	0.125587973	-4.658247689
DHRS4	0.238215585	8.6462564	1.00130146	0.322718433	-5.295438499
NOL11	0.2382062	7.652429024	0.850074154	0.40035894	-5.421746625
TGFBR3L	0.238118303	6.705752721	1.297742428	0.201832541	-4.991916467
THEG	0.238112886	6.803839272	1.700767673	0.09677355	-4.46697826
GTF2F1	0.238055814	9.037693116	0.930043614	0.357944617	-5.357405878
KRTAP10-3	0.237888411	7.095801556	1.646406842	0.107539671	-4.544961095
PROK2	0.23786778	7.70263941	0.471083247	0.64014822	-5.650040757
IL2RG	0.237794034	7.352707722	0.99645365	0.32503798	-5.299791704
SH3BP5	0.237720707	7.791709192	0.849445064	0.40070459	-5.422230792
ADAM32	0.237678282	6.22534303	1.591892054	0.119305952	-4.620973632
SLC1A5	0.237637993	7.652647508	0.84799795	0.401500404	-5.423343227
SNX10	0.237632063	6.335645287	2.267183624	0.028872486	-3.532956049
DPF1	0.237562492	7.860611856	1.302301192	0.200285062	-4.986686338
AMIGO3	0.237558186	6.620508843	2.364227464	0.023026201	-3.352380675
ZNF737	0.237485651	7.80952289	2.426941987	0.019839085	-3.232761174
STEAP3	0.237421287	7.659174497	1.406102909	0.16743813	-4.86311448
TLR8	0.237345074	6.168719665	1.44937269	0.155052615	-4.809095681
PALM	0.237316982	7.966468658	0.745099063	0.460580888	-5.497749701
PRCC	0.237231629	7.259586806	1.218141557	0.23032842	-5.080533494
[truncated: 15,597 more rows]
